# Supplementary material for: Network-based approach for targeting human kinases commonly associated with amyotrophic lateral sclerosis and cancer
Source: Front Mol Neurosci. 2022 Dec 16;15:1023286. doi: 10.3389/fnmol.2022.1023286 (PMC9802580; doi:10.3389/fnmol.2022.1023286)
Supplement: Supplementary file 1 [file Data_Sheet_1.xlsx]

## Sheet: Table S1
Supplementary Table 1. List of kinases associated with ALS
AKT1
AMPK
ASK1
ATR
CABL
CDC7
CDK5
CHKB
CK1
CKIT
CLP1
DLK
DNAPK
EIF2AK2
EPHA4
EPHB1
EPHR
ERBB4
ERK6
ERN1
FGGY
FYN
GSK3A
GSK3B
HIPK2
IRE1
JAK3
JNK
LRRK2
MAP3K
MAP4K
MAPK
MAPK3
MEK5
MOK
MTOR
MUSK
NEK1
NTRK1
NTRK2
P38
PERK
PGK1
PIKFYVE
PINK1
PKA
PKC
PKR
PTK2
RACK1
RIPK1
ROCK
ROCK2
S6K1
S6K2
SAPK
SRC
TBK1
TRKB
TTBK1
TTBK2
ULK1

## Sheet: Table S2
Supplementary Table 2. Disease-Kinase interaction Table
Gene_Symbol	Disease
AKT1	ACHE
AKT1	ACUTE PROMYELOCYTIC LEUKEMIA
AKT1	ADENOCARCINOMA OF LARGE INTESTINE
AKT1	ADENOCARCINOMA OF LUNG
AKT1	ADENOCARCINOMA OF PROSTATE
AKT1	ADENOMATOUS POLYPOSIS COLI
AKT1	AMPHETAMINE ABUSE
AKT1	ANGIOBLASTIC MENINGIOMA
AKT1	ANGIOMATOUS MENINGIOMA
AKT1	AORTIC VALVE CALCIFICATION
AKT1	AURA
AKT1	BENIGN MENINGIOMA
AKT1	BIPOLAR DISORDER
AKT1	BREAST ADENOCARCINOMA
AKT1	BREAST CARCINOMA
AKT1	CANNABIS ABUSE
AKT1	CANNABIS DEPENDENCE
AKT1	CANNABIS-RELATED DISORDER
AKT1	CARDIAC HYPERTROPHY
AKT1	CARDIOMEGALY
AKT1	CARDIOMYOPATHIES
AKT1	CARDIOMYOPATHIES
AKT1	CEREBRAL CONVEXITY MENINGIOMA
AKT1	CIRRHOSIS
AKT1	CLEAR CELL MENINGIOMA
AKT1	COLORECTAL CARCINOMA
AKT1	COLORECTAL NEOPLASMS
AKT1	CONDITION, PRENEOPLASTIC
AKT1	COWDEN SYNDROME
AKT1	CUTANEOUS MELANOMA
AKT1	DEPRESSION
AKT1	ENDOMETRIAL ADENOCARCINOMA
AKT1	EPILEPSY
AKT1	FAMILIAL INTESTINAL POLYPOSIS
AKT1	FIBROSIS
AKT1	FIBROUS MENINGIOMA
AKT1	HAMARTOMA SYNDROME, MULTIPLE
AKT1	HASHISH ABUSE
AKT1	HEMANGIOBLASTIC MENINGIOMA
AKT1	HEMANGIOPERICYTIC MENINGIOMA
AKT1	HISTIOCYTOMA, BENIGN FIBROUS
AKT1	HYPERPLASIA
AKT1	INFLAMMATION
AKT1	INTRACRANIAL MENINGIOMA
AKT1	INTRAORBITAL MENINGIOMA
AKT1	INTRAVENTRICULAR MENINGIOMA
AKT1	LUNG NEOPLASMS
AKT1	MALIGNANT MENINGIOMA
AKT1	MALIGNANT NEOPLASM OF BREAST
AKT1	MALIGNANT NEOPLASM OF LUNG
AKT1	MALIGNANT NEOPLASM OF OVARY
AKT1	MALIGNANT NEOPLASM OF PROSTATE
AKT1	MALIGNANT NEOPLASM OF SKIN
AKT1	MALIGNANT NEOPLASMS
AKT1	MAMMARY CARCINOMA
AKT1	MAMMARY NEOPLASMS
AKT1	MARIJUANA ABUSE
AKT1	MELANOMA
AKT1	MENINGIOMA
AKT1	MENINGIOMA
AKT1	MENINGOTHELIAL MENINGIOMA
AKT1	MOOD DISORDERS
AKT1	MUSCULAR ATROPHY
AKT1	MYOCARDIAL DISEASES, SECONDARY
AKT1	NEOPLASM OF UNCERTAIN OR UNKNOWN BEHAVIOR OF BREAST
AKT1	NEOPLASM OF UNCERTAIN OR UNKNOWN BEHAVIOR OF OVARY
AKT1	NEUROGENIC MUSCULAR ATROPHY
AKT1	NON-SMALL CELL LUNG CARCINOMA
AKT1	OBESITY
AKT1	OLFACTORY GROOVE MENINGIOMA
AKT1	OSTEOSARCOMA
AKT1	OVARIAN CARCINOMA
AKT1	OVARIAN NEOPLASM
AKT1	PAIN
AKT1	PAPILLARY MENINGIOMA
AKT1	PARASAGITTAL MENINGIOMA
AKT1	POLYPOSIS, ADENOMATOUS INTESTINAL
AKT1	POSTERIOR FOSSA MENINGIOMA
AKT1	PRECANCEROUS CONDITIONS
AKT1	PROSTATIC NEOPLASMS
AKT1	PROTEUS SYNDROME
AKT1	PROTEUS-LIKE SYNDROME
AKT1	PSAMMOMATOUS MENINGIOMA
AKT1	PSYCHOTIC DISORDERS
AKT1	RADIATING PAIN
AKT1	SCHIZOPHRENIA
AKT1	SKIN NEOPLASMS
AKT1	SMALL CELL CARCINOMA OF LUNG
AKT1	SPHENOID WING MENINGIOMA
AKT1	SPINAL MENINGIOMA
AKT1	SQUAMOUS CELL CARCINOMA
AKT1	SQUAMOUS CELL CARCINOMA OF THE HEAD AND NECK
AKT1	SUFFERING, PHYSICAL
AKT1	T-CELL LYMPHOMA
AKT1	TRANSITIONAL MENINGIOMA
AKT1	XANTHOMATOUS MENINGIOMA
ATR	ADENOCARCINOMA OF LUNG
ATR	BAGASSOSIS
ATR	BENIGN NEOPLASM OF STOMACH
ATR	CANCER OF URINARY TRACT
ATR	CARCINOMA IN SITU OF ENDOMETRIUM
ATR	CARCINOMA IN SITU OF STOMACH
ATR	CHRONIC MYELOPROLIFERATIVE DISORDER
ATR	CUTANEOUS TELANGIECTASIA AND CANCER SYNDROME, FAMILIAL
ATR	ENDOMETRIAL CARCINOMA
ATR	GLIOMA
ATR	INFILTRATING DUCT CARCINOMA OF FEMALE BREAST
ATR	LARGE CELL CARCINOMA OF LUNG
ATR	MALIGNANT NEOPLASM OF ENDOMETRIUM
ATR	MALIGNANT NEOPLASM OF OVARY
ATR	MALIGNANT NEOPLASM OF PROSTATE
ATR	MALIGNANT NEOPLASM OF STOMACH
ATR	MALIGNANT NEOPLASMS
ATR	NEOPLASM OF UNCERTAIN OR UNKNOWN BEHAVIOR OF OVARY
ATR	NEOPLASM OF UNCERTAIN OR UNKNOWN BEHAVIOR OF STOMACH
ATR	OVARIAN CARCINOMA
ATR	OVARIAN NEOPLASM
ATR	PNEUMOCONIOSIS
ATR	PROSTATIC NEOPLASMS
ATR	SECKEL SYNDROME
ATR	SQUAMOUS CELL CARCINOMA OF LUNG
ATR	SQUAMOUS CELL CARCINOMA OF OROPHARYNX
ATR	STOMACH CARCINOMA
ATR	STOMACH NEOPLASMS
ATR	UROLOGIC NEOPLASMS
CDK5	COCAINE DEPENDENCE
CDK5	LISSENCEPHALY 7 WITH CEREBELLAR HYPOPLASIA
CDK5	SCHIZOPHRENIA
CDK5	TAUOPATHIES
CHKB	MUSCULAR DYSTROPHY, CONGENITAL, MEGACONIAL TYPE
CHKB	NARCOLEPSY
CHKB	NARCOLEPSY-CATAPLEXY SYNDROME
CHKB	PROXIMAL MYOPATHY WITH FOCAL DEPLETION OF MITOCHONDRIA
CLP1	CONGENITAL PONTOCEREBELLAR HYPOPLASIA
CLP1	LIVER CIRRHOSIS, EXPERIMENTAL
CLP1	PONTOCEREBELLAR HYPOPLASIA, TYPE 10
EIF2AK2	ADENOCARCINOMA OF LUNG
EIF2AK2	COMPLEX PARTIAL STATUS EPILEPTICUS
EIF2AK2	GRAND MAL STATUS EPILEPTICUS
EIF2AK2	INFLUENZA
EIF2AK2	MALIGNANT NEOPLASM OF PROSTATE
EIF2AK2	NON-CONVULSIVE STATUS EPILEPTICUS
EIF2AK2	PETIT MAL STATUS
EIF2AK2	PROSTATIC NEOPLASMS
EIF2AK2	SIMPLE PARTIAL STATUS EPILEPTICUS
EIF2AK2	STATUS EPILEPTICUS
EIF2AK2	STATUS EPILEPTICUS, SUBCLINICAL
EPHA4	AMYOTROPHIC LATERAL SCLEROSIS
EPHA4	CARCINOMA OF BLADDER
EPHA4	MELANOMA
EPHB1	GASTRIC ADENOCARCINOMA
EPHB1	UNDIFFERENTIATED CARCINOMA OF OVARY
ERBB4	ADENOCARCINOMA OF LARGE INTESTINE
ERBB4	AMYOTROPHIC LATERAL SCLEROSIS
ERBB4	ATRIAL FIBRILLATION
ERBB4	BIPOLAR DISORDER
ERBB4	BREAST ADENOCARCINOMA
ERBB4	BREAST CARCINOMA
ERBB4	CUTANEOUS MELANOMA
ERBB4	FAMILIAL ATRIAL FIBRILLATION
ERBB4	GALLBLADDER NEOPLASM
ERBB4	MALIGNANT NEOPLASM OF BREAST
ERBB4	MALIGNANT NEOPLASM OF GALLBLADDER
ERBB4	MALIGNANT NEOPLASM OF SKIN
ERBB4	MELANOMA
ERBB4	NEOPLASM OF UNCERTAIN OR UNKNOWN BEHAVIOR OF BREAST
ERBB4	PAROXYSMAL ATRIAL FIBRILLATION
ERBB4	PERSISTENT ATRIAL FIBRILLATION
ERBB4	SCHIZOPHRENIA
ERBB4	SKIN NEOPLASMS
ERBB4	SQUAMOUS CELL CARCINOMA OF LUNG
ERN1	ADENOCARCINOMA OF LUNG
ERN1	AURA
ERN1	CHEMICAL AND DRUG INDUCED LIVER INJURY
ERN1	CONVENTIONAL (CLEAR CELL) RENAL CELL CARCINOMA
ERN1	DRUG-INDUCED LIVER DISEASE
ERN1	EPILEPSY
ERN1	GASTRIC ADENOCARCINOMA
ERN1	GLIOBLASTOMA MULTIFORME
ERN1	HEPATITIS
ERN1	LIVER CIRRHOSIS, EXPERIMENTAL
ERN1	OVARIAN SEROUS ADENOCARCINOMA
FGGY	OBESITY
FGGY	WEIGHT GAIN
FYN	ADULT T-CELL LYMPHOMA/LEUKEMIA
FYN	ALCOHOL ABUSE
FYN	ALCOHOLIC INTOXICATION
FYN	ALVEOLITIS, FIBROSING
FYN	BIPOLAR DISORDER
FYN	CATALEPSY
FYN	HEREDITARY DIFFUSE GASTRIC CANCER
FYN	LIVER CIRRHOSIS, EXPERIMENTAL
FYN	MALIGNANT NEOPLASM OF STOMACH
FYN	MELANOMA
FYN	PERIPHERAL T-CELL LYMPHOMA
FYN	PULMONARY FIBROSIS
FYN	SCHIZOPHRENIA
FYN	SQUAMOUS CELL CARCINOMA OF LUNG
FYN	STOMACH NEOPLASMS
FYN	WAXY FLEXIBILITY
GENE_SYMBOL	DISEASE
GSK3A	BIPOLAR DISORDER
GSK3A	DEPRESSION
GSK3A	ENDOGENOUS DEPRESSION
GSK3A	MANIC DISORDER
GSK3A	MELANCHOLIA
GSK3A	SCHIZOPHRENIA
GSK3B	ACUTE CONFUSIONAL SENILE DEMENTIA
GSK3B	ACUTE KIDNEY INJURY
GSK3B	ALZHEIMER DISEASE
GSK3B	ARTHRITIS
GSK3B	BIPOLAR DISORDER
GSK3B	CARDIAC HYPERTROPHY
GSK3B	CARDIOMEGALY
GSK3B	CEROID LIPOFUSCINOSIS
GSK3B	COGNITION DISORDERS
GSK3B	CONGESTIVE HEART FAILURE
GSK3B	DEPRESSION
GSK3B	ENDOGENOUS DEPRESSION
GSK3B	HEART DECOMPENSATION
GSK3B	HEART FAILURE
GSK3B	HYPERTENSIVE DISEASE
GSK3B	KIDNEY FAILURE, ACUTE
GSK3B	LYMPHOMA, LYMPHOCYTIC, INTERMEDIATE
GSK3B	MAJOR DEPRESSIVE DISORDER
GSK3B	MALIGNANT LYMPHOMA, LYMPHOCYTIC, INTERMEDIATE DIFFERENTIATION, DIFFUSE
GSK3B	MALIGNANT NEOPLASM OF PROSTATE
GSK3B	MANIC DISORDER
GSK3B	MELANCHOLIA
GSK3B	MOOD DISORDERS
GSK3B	MULTIPLE CONGENITAL ANOMALIES
GSK3B	MUSCULAR ATROPHY
GSK3B	MYOCARDIAL FAILURE
GSK3B	MYOCARDIAL INFARCTION
GSK3B	NEOPLASTIC CELL TRANSFORMATION
GSK3B	NEUROGENIC MUSCULAR ATROPHY
GSK3B	PERITONITIS
GSK3B	PRESENILE DEMENTIA
GSK3B	PRIMARY PERITONITIS
GSK3B	PROSTATIC NEOPLASMS
GSK3B	SCHIZOPHRENIA
GSK3B	SECONDARY PERITONITIS
GSK3B	TAUOPATHIES
HIPK2	GASTROINTESTINAL STROMAL SARCOMA
HIPK2	NEPHROSCLEROSIS
HIPK2	URETERAL OBSTRUCTION
JAK3	ACUTE MEGAKARYOCYTIC LEUKEMIAS
JAK3	AMYOTROPHIC LATERAL SCLEROSIS
JAK3	B-CELL LYMPHOMAS
JAK3	BARE LYMPHOCYTE SYNDROME
JAK3	CHRONIC MYELOPROLIFERATIVE DISORDER
JAK3	GASTRIC ADENOCARCINOMA
JAK3	JUVENILE MYELOMONOCYTIC LEUKEMIA
JAK3	LYMPHOMA
JAK3	LYMPHOMA, EXTRANODAL NK-T-CELL
JAK3	MALIGNANT TUMOR OF MEDIASTINUM
JAK3	MEDIASTINAL NEOPLASMS
JAK3	NASAL TYPE EXTRANODAL NK/T-CELL LYMPHOMA
JAK3	OMENN SYNDROME
JAK3	PRECURSOR CELL LYMPHOBLASTIC LEUKEMIA LYMPHOMA
JAK3	PRECURSOR T-CELL LYMPHOBLASTIC LEUKEMIA-LYMPHOMA
JAK3	SEVERE COMBINED IMMUNODEFICIENCY
JAK3	SEVERE COMBINED IMMUNODEFICIENCY
LRRK2	CHROMOPHOBE RENAL CELL CARCINOMA
LRRK2	COLLECTING DUCT CARCINOMA OF THE KIDNEY
LRRK2	CONVENTIONAL (CLEAR CELL) RENAL CELL CARCINOMA
LRRK2	CROHN DISEASE
LRRK2	ENDOMETRIOMA
LRRK2	NERVE DEGENERATION
LRRK2	OVARIAN MUCINOUS ADENOCARCINOMA
LRRK2	OVARIAN SEROUS ADENOCARCINOMA
LRRK2	PAPILLARY RENAL CELL CARCINOMA
LRRK2	PARKINSON DISEASE
LRRK2	PARKINSONISM
LRRK2	RAMSAY HUNT PARALYSIS SYNDROME
LRRK2	RENAL CELL CARCINOMA
LRRK2	SARCOMATOID RENAL CELL CARCINOMA
MAPK3	ALLODYNIA
MAPK3	ASTROCYTOSIS
MAPK3	ATROPHIC
MAPK3	AUTISTIC DISORDER
MAPK3	BRAIN ISCHEMIA
MAPK3	CANCER OF HEAD
MAPK3	CANCER OF NECK
MAPK3	CARDIOMYOPATHIES
MAPK3	CARDIOMYOPATHIES
MAPK3	CEREBRAL ISCHEMIA
MAPK3	CEROID LIPOFUSCINOSIS
MAPK3	CHILD DEVELOPMENT DEVIATIONS
MAPK3	CHILD DEVELOPMENT DISORDERS, SPECIFIC
MAPK3	CHOLESTASIS, EXTRAHEPATIC
MAPK3	COCAINE ABUSE
MAPK3	COCAINE DEPENDENCE
MAPK3	COCAINE-RELATED DISORDERS
MAPK3	DEPRESSION
MAPK3	DEVELOPMENTAL DISABILITIES
MAPK3	DRUG WITHDRAWAL SYMPTOMS
MAPK3	EXPERIMENTAL HEPATOMA
MAPK3	FEMALE INFERTILITY
MAPK3	FEMALE STERILITY
MAPK3	GLIOSIS
MAPK3	HEAD AND NECK NEOPLASMS
MAPK3	HEAD NEOPLASMS
MAPK3	HEPATOMA, MORRIS
MAPK3	HEPATOMA, NOVIKOFF
MAPK3	HEREDITARY DIFFUSE GASTRIC CANCER
MAPK3	HYPERALGESIA
MAPK3	HYPERALGESIA, PRIMARY
MAPK3	HYPERALGESIA, SECONDARY
MAPK3	HYPERALGESIA, THERMAL
MAPK3	HYPERTROPHY
MAPK3	KIDNEY NEOPLASM
MAPK3	LIVER NEOPLASMS, EXPERIMENTAL
MAPK3	LUNG NEOPLASMS
MAPK3	MALIGNANT HEAD AND NECK NEOPLASM
MAPK3	MALIGNANT NEOPLASM OF KIDNEY
MAPK3	MALIGNANT NEOPLASM OF LUNG
MAPK3	MALIGNANT NEOPLASM OF OVARY
MAPK3	MALIGNANT NEOPLASM OF PROSTATE
MAPK3	MALIGNANT NEOPLASM OF STOMACH
MAPK3	MECHANICAL ALLODYNIA
MAPK3	MYOCARDIAL DISEASES, SECONDARY
MAPK3	NECK NEOPLASMS
MAPK3	NEOPLASM INVASIVENESS
MAPK3	NEOPLASM METASTASIS
MAPK3	NERVE DEGENERATION
MAPK3	NEURALGIA
MAPK3	OVARIAN NEOPLASM
MAPK3	PROSTATIC NEOPLASMS
MAPK3	PYEMIA
MAPK3	SCHIZOPHRENIA
MAPK3	SEPSIS
MAPK3	SEPTICEMIA
MAPK3	SEVERE SEPSIS
MAPK3	SQUAMOUS CELL CARCINOMA
MAPK3	STERILITY, POSTPARTUM
MAPK3	STOMACH NEOPLASMS
MAPK3	STREPTOCOCCAL PNEUMONIA
MAPK3	SUBFERTILITY, FEMALE
MAPK3	SUBSTANCE WITHDRAWAL SYNDROME
MAPK3	TACTILE ALLODYNIA
MAPK3	TRIGEMINAL NEURALGIA
MAPK3	UPPER AERODIGESTIVE TRACT NEOPLASMS
MAPK3	WITHDRAWAL SYMPTOMS
MOK	DIABETES MELLITUS
MTOR	ADENOCARCINOMA
MTOR	ADENOCARCINOMA, BASAL CELL
MTOR	ADENOCARCINOMA, OXYPHILIC
MTOR	ADENOCARCINOMA, TUBULAR
MTOR	ALVEOLITIS, FIBROSING
MTOR	BENIGN NEOPLASM OF BLADDER
MTOR	BLADDER NEOPLASM
MTOR	BREAST CARCINOMA
MTOR	CARCINOMA IN SITU OF BLADDER
MTOR	CARCINOMA OF BLADDER
MTOR	CARCINOMA, CRIBRIFORM
MTOR	CARCINOMA, GRANULAR CELL
MTOR	CARCINOMA, SMALL CELL
MTOR	CERVICAL CANCER
MTOR	CHROMOPHOBE RENAL CELL CARCINOMA
MTOR	COLLECTING DUCT CARCINOMA OF THE KIDNEY
MTOR	COLONIC NEOPLASMS
MTOR	CONVENTIONAL (CLEAR CELL) RENAL CELL CARCINOMA
MTOR	CORTICAL DYSPLASIA
MTOR	DEPRESSION
MTOR	ENCEPHALOPATHY
MTOR	ENDOCRINE SYSTEM DISEASES
MTOR	EPILEPTIC ENCEPHALOPATHY
MTOR	EXOCRINE PANCREATIC INSUFFICIENCY
MTOR	FOCAL CORTICAL DYSPLASIA OF TAYLOR
MTOR	GIANT CELL GLIOBLASTOMA
MTOR	GLIOBLASTOMA
MTOR	GLIOBLASTOMA MULTIFORME
MTOR	HEMIMEGALENCEPHALY
MTOR	HYPERTENSIVE DISEASE
MTOR	INTELLECTUAL DISABILITY
MTOR	LARGE CELL CARCINOMA OF LUNG
MTOR	LEFT VENTRICULAR HYPERTROPHY
MTOR	LIVER CARCINOMA
MTOR	LYMPHATIC METASTASIS
MTOR	LYMPHOMA, LYMPHOCYTIC, INTERMEDIATE
MTOR	MAJOR DEPRESSIVE DISORDER
MTOR	MALFORMATIONS OF CORTICAL DEVELOPMENT
MTOR	MALIGNANT LYMPHOMA, LYMPHOCYTIC, INTERMEDIATE DIFFERENTIATION, DIFFUSE
MTOR	MALIGNANT NEOPLASM OF BREAST
MTOR	MALIGNANT NEOPLASM OF OVARY
MTOR	MALIGNANT NEOPLASM OF URINARY BLADDER
MTOR	MALIGNANT NEOPLASMS
MTOR	MALIGNANT TUMOR OF COLON
MTOR	MAMMARY CARCINOMA
MTOR	MAMMARY NEOPLASMS
MTOR	MELANOMA
MTOR	MESOTHELIOMA
MTOR	NEOPLASM OF UNCERTAIN OR UNKNOWN BEHAVIOR OF BLADDER
MTOR	NEUROTOXICITY SYNDROMES
MTOR	NON-SMALL CELL LUNG CARCINOMA
MTOR	OVARIAN MUCINOUS ADENOCARCINOMA
MTOR	OVARIAN NEOPLASM
MTOR	PAPILLARY RENAL CELL CARCINOMA
MTOR	PRECURSOR T-CELL LYMPHOBLASTIC LEUKEMIA-LYMPHOMA
MTOR	PULMONARY FIBROSIS
MTOR	RENAL CELL CARCINOMA
MTOR	SARCOMATOID RENAL CELL CARCINOMA
MTOR	SCHIZOPHRENIA
MTOR	SMITH-KINGSMORE SYNDROME
MTOR	THYROID CARCINOMA
MTOR	TOXIC ENCEPHALITIS
MTOR	UTERINE CERVICAL NEOPLASM
MUSK	MYASTHENIA GRAVIS
MUSK	MYASTHENIA GRAVIS, GENERALIZED
MUSK	MYASTHENIA GRAVIS, OCULAR
MUSK	MYASTHENIC SYNDROME, CONGENITAL
MUSK	MYASTHENIC SYNDROME, CONGENITAL
MUSK	MYASTHENIC SYNDROME, CONGENITAL
MUSK	PENA-SHOKEIR SYNDROME TYPE I
NEK1	ADENOCARCINOMA OF LUNG
NEK1	AMYOTROPHIC LATERAL SCLEROSIS
NEK1	CILIOPATHIES
NEK1	DISPROPORTIONATE SHORT STATURE
NEK1	LARGE CELL CARCINOMA OF LUNG
NEK1	MAJEWSKI SYNDROME
NEK1	MOHR SYNDROME
NEK1	ORAL-FACIAL-DIGITAL SYNDROME
NEK1	POLYDACTYLY
NEK1	SALDINO-NOONAN SYNDROME
NEK1	SHORT RIB-POLYDACTYLY SYNDROME
NTRK1	ADENOCARCINOMA OF LARGE INTESTINE
NTRK1	BIPOLAR DISORDER
NTRK1	CHRONIC LUNG INJURY
NTRK1	CONGENITAL PAIN INSENSITIVITY
NTRK1	DEPRESSION
NTRK1	FAMILIAL MEDULLARY THYROID CARCINOMA
NTRK1	GLIOMA
NTRK1	HEREDITARY SENSORY AND AUTONOMIC NEUROPATHIES
NTRK1	HEREDITARY SENSORY RADICULAR NEUROPATHY
NTRK1	HSAN TYPE IV
NTRK1	INHERITED NEUROPATHIES
NTRK1	LEWY BODY DISEASE
NTRK1	LUNG INJURY
NTRK1	MALIGNANT GLIOMA
NTRK1	MANIC DISORDER
NTRK1	MIXED GLIOMAS
NTRK1	NERVE PAIN
NTRK1	NEURALGIA
NTRK1	NEUROBLASTOMA
NTRK1	OVARIAN SEROUS ADENOCARCINOMA
NTRK1	PAPILLARY THYROID CARCINOMA
NTRK1	PAROXYSMAL NERVE PAIN
NTRK1	PSYCHOTIC DISORDERS
NTRK1	SCHIZOAFFECTIVE DISORDER
NTRK1	SCHIZOPHRENIA
NTRK1	SENSORY NEUROPATHY, HEREDITARY
NTRK2	ADENOCARCINOMA OF LUNG
NTRK2	ALCOHOL RELATED BIRTH DEFECT
NTRK2	ALCOHOLIC INTOXICATION
NTRK2	ANAPLASTIC ASTROCYTOMA
NTRK2	ASTROCYTOSIS
NTRK2	AUTISTIC DISORDER
NTRK2	BIPOLAR DISORDER
NTRK2	CARCINOMA OF LUNG
NTRK2	CEREBRAL ASTROCYTOMA
NTRK2	CHILD DEVELOPMENT DEVIATIONS
NTRK2	CHILD DEVELOPMENT DISORDERS, SPECIFIC
NTRK2	CHILDHOOD CEREBRAL ASTROCYTOMA
NTRK2	COCAINE ABUSE
NTRK2	COCAINE DEPENDENCE
NTRK2	COCAINE-RELATED DISORDERS
NTRK2	COMPLEX PARTIAL STATUS EPILEPTICUS
NTRK2	DEPRESSION
NTRK2	DEVELOPMENTAL DISABILITIES
NTRK2	DIFFUSE ASTROCYTOMA
NTRK2	DYSTHYMIC DISORDER
NTRK2	EPILEPTIC ENCEPHALOPATHY
NTRK2	FIBRILLARY ASTROCYTOMA
NTRK2	GEMISTOCYTIC ASTROCYTOMA
NTRK2	GLIOMA
NTRK2	GRADE I ASTROCYTOMA
NTRK2	GRAND MAL STATUS EPILEPTICUS
NTRK2	HYPERKINESIA
NTRK2	HYPERKINESIA, GENERALIZED
NTRK2	HYPERPHAGIA
NTRK2	INTRACRANIAL ASTROCYTOMA
NTRK2	JUVENILE PILOCYTIC ASTROCYTOMA
NTRK2	LEWY BODY DISEASE
NTRK2	MAJOR DEPRESSIVE DISORDER
NTRK2	MALIGNANT GLIOMA
NTRK2	MANIC DISORDER
NTRK2	MIXED GLIOMAS
NTRK2	MIXED OLIGOASTROCYTOMA
NTRK2	MOOD DISORDERS
NTRK2	NEUROBLASTOMA
NTRK2	NON-CONVULSIVE STATUS EPILEPTICUS
NTRK2	OBESITY
NTRK2	PARANOID SCHIZOPHRENIA
NTRK2	PETIT MAL STATUS
NTRK2	PILOCYTIC ASTROCYTOMA
NTRK2	PILOMYXOID ASTROCYTOMA
NTRK2	PRENATAL ALCOHOL EXPOSURE
NTRK2	PROTOPLASMIC ASTROCYTOMA
NTRK2	SCHIZOPHRENIA
NTRK2	SIMPLE PARTIAL STATUS EPILEPTICUS
NTRK2	STATUS EPILEPTICUS
NTRK2	STATUS EPILEPTICUS, SUBCLINICAL
NTRK2	SUBEPENDYMAL GIANT CELL ASTROCYTOMA
NTRK2	WEST SYNDROME
PGK1	CHROMOPHOBE RENAL CELL CARCINOMA
PGK1	COLLECTING DUCT CARCINOMA OF THE KIDNEY
PGK1	CONVENTIONAL (CLEAR CELL) RENAL CELL CARCINOMA
PGK1	DEFICIENCY OF PHOSPHOGLYCERATE KINASE
PGK1	GLYCOGEN STORAGE DISEASE
PGK1	LIVER CARCINOMA
PGK1	PAPILLARY RENAL CELL CARCINOMA
PGK1	PHOSPHOGLYCERATE KINASE 1 DEFICIENCY
PGK1	RENAL CELL CARCINOMA
PGK1	SARCOMATOID RENAL CELL CARCINOMA
PIKFYVE	FLECK CORNEAL DYSTROPHY
PINK1	DEPRESSION
PINK1	DYSTONIA
PINK1	GLIOBLASTOMA MULTIFORME
PINK1	MAJOR DEPRESSIVE DISORDER
PINK1	NERVE DEGENERATION
PINK1	NEUROBLASTOMA
PINK1	PARKINSON DISEASE
PINK1	PARKINSONISM
PINK1	RAMSAY HUNT PARALYSIS SYNDROME
PINK1	SCHIZOPHRENIA
PTK2	ATRIAL FIBRILLATION
PTK2	FAMILIAL ATRIAL FIBRILLATION
PTK2	GIANT CELL GLIOBLASTOMA
PTK2	GLIOBLASTOMA
PTK2	GLIOBLASTOMA MULTIFORME
PTK2	LIVER CARCINOMA
PTK2	MALIGNANT NEOPLASM OF MOUTH
PTK2	MAMMARY NEOPLASMS
PTK2	MELANOMA
PTK2	MOUTH NEOPLASMS
PTK2	NEOPLASM INVASIVENESS
PTK2	NEOPLASTIC CELL TRANSFORMATION
PTK2	PAROXYSMAL ATRIAL FIBRILLATION
PTK2	PERSISTENT ATRIAL FIBRILLATION
PTK2	RHEUMATOID ARTHRITIS
PTK2	SQUAMOUS CELL CARCINOMA
RACK1	ALCOHOLIC INTOXICATION
RACK1	BIPOLAR DISORDER
RACK1	MALIGNANT NEOPLASM OF MOUTH
RACK1	MOUTH NEOPLASMS
RACK1	SQUAMOUS CELL CARCINOMA
RIPK1	ADENOCARCINOMA OF LARGE INTESTINE
RIPK1	IMMUNODEFICIENCY
ROCK2	CARDIAC HYPERTROPHY
ROCK2	CARDIOMEGALY
ROCK2	CONGESTIVE HEART FAILURE
ROCK2	HEART DECOMPENSATION
ROCK2	HEART FAILURE
ROCK2	LEFT VENTRICLE REMODELING
ROCK2	MELANOMA
ROCK2	MYOCARDIAL FAILURE
ROCK2	VENTRICULAR REMODELING
SRC	AUTOSOMAL RECESSIVE POLYCYSTIC KIDNEY DISEASE
SRC	BLADDER NEOPLASM
SRC	BLOOD PLATELET DISORDERS
SRC	BREAST CARCINOMA
SRC	CARDIAC HYPERTROPHY
SRC	CARDIOMEGALY
SRC	COLITIS
SRC	COLON CARCINOMA
SRC	COLONIC NEOPLASMS
SRC	COLORECTAL CARCINOMA
SRC	COLORECTAL NEOPLASMS
SRC	COMPLEX PARTIAL STATUS EPILEPTICUS
SRC	GRAND MAL STATUS EPILEPTICUS
SRC	MALIGNANT NEOPLASM OF BREAST
SRC	MALIGNANT NEOPLASM OF URINARY BLADDER
SRC	MALIGNANT TUMOR OF COLON
SRC	MAMMARY CARCINOMA, HUMAN
SRC	MAMMARY NEOPLASMS
SRC	NEOPLASM INVASIVENESS
SRC	NON-CONVULSIVE STATUS EPILEPTICUS
SRC	PETIT MAL STATUS
SRC	SIMPLE PARTIAL STATUS EPILEPTICUS
SRC	STATUS EPILEPTICUS
SRC	STATUS EPILEPTICUS, SUBCLINICAL
SRC	THROMBOCYTOPENIA 6
TBK1	ADENOCARCINOMA OF LARGE INTESTINE
TBK1	AMYOTROPHIC LATERAL SCLEROSIS
TBK1	ENCEPHALOPATHY
TBK1	FRONTOTEMPORAL DEMENTIA
TBK1	FRONTOTEMPORAL DEMENTIA WITH MOTOR NEURON DISEASE
TBK1	FRONTOTEMPORAL LOBAR DEGENERATION
TBK1	HERPES ENCEPHALITIS
TBK1	HERPETIC MENINGOENCEPHALITIS
TTBK1	LARGE CELL CARCINOMA OF LUNG
TTBK1	MELANOMA
TTBK2	ATAXIA, SPINOCEREBELLAR
TTBK2	INHERITED NEUROPATHIES
TTBK2	SMALL CELL CARCINOMA OF LUNG
TTBK2	SPINOCEREBELLAR ATAXIA 11
TTBK2	SPINOCEREBELLAR ATAXIA TYPE 1
TTBK2	SPINOCEREBELLAR ATAXIA TYPE 2
TTBK2	SPINOCEREBELLAR ATAXIA TYPE 4
TTBK2	SPINOCEREBELLAR ATAXIA TYPE 5
TTBK2	SPINOCEREBELLAR ATAXIA TYPE 6
TTBK2	SPINOCEREBELLAR ATAXIA TYPE 7
ULK1	ADENOCARCINOMA OF LUNG
ULK1	OVARIAN MUCINOUS ADENOCARCINOMA

## Sheet: Table S3
Supplementary Table 3. Toplogical protperties of the selected kinases in the network
Gene	Degree	BetweennessCentrality
MTOR	20	0.258219
AKT1	17	0.114616
SRC	15	0.130178
FYN	13	0.0701019
GNB2L1	13	0.147041
MAPK3	11	0.039812
GSK3B	10	0.0181928
PTK2	10	0.0485519
CDK5	9	0.0882218
LRRK2	9	0.0299305
ERBB4	7	0.00298566
NTRK2	7	0.00729601
TBK1	7	0.0237532
PINK1	6	0.00804598
GSK3A	5	0.000625538
NTRK1	5	0.00090312
ATR	4	0.0019939
EPHA4	4	0.00202518
EPHB1	4	0.000821018
PIKFYVE	4	0.00613844
RIPK1	4	0.00855227
ROCK2	4	0.00431034
ERN1	3	0.0689655
JAK3	3	0
PGK1	3	0
ULK1	3	0
EIF2AK2	2	0
MUSK	2	0
CLP1	1	0
TTBK1	1	0
CHKB	0	0
FGGY	0	0
HIPK2	0	0
MOK	0	0
NEK1	0	0
TTBK2	0	0

## Sheet: Table S4
Supplementary Table 4. Gene Ontology and Pathway Enrichment anlaysis of the concerned kinases
Molecular Function
Term	P-value	Genes
protein serine/threonine kinase activity (GO:0004674)	1.68e-26	GSK3B;GSK3A;ROCK2;LRRK2;MOK;EIF2AK2;TTBK1;MTOR;TTBK2;HIPK2;ERN1;PIKFYVE;PINK1;TBK1;CDK5;AKT1;RIPK1;ULK1;MAPK3;ATR
protein tyrosine kinase activity (GO:0004713)	3.68e-19	NTRK1;EPHA4;NTRK2;MUSK;SRC;ERBB4;FYN;EPHB1;JAK3;TTBK1;PTK2;HIPK2
tau-protein kinase activity (GO:0050321)	2.51e-15	GSK3B;GSK3A;CDK5;ROCK2;FYN;TTBK1;TTBK2
kinase activity (GO:0016301)	4.53e-15	GSK3B;EPHA4;PINK1;CHKB;CDK5;LRRK2;PGK1;AKT1;NEK1;MTOR
tau protein binding (GO:0048156)	5.88e-13	GSK3B;GSK3A;CDK5;ROCK2;FYN;TTBK1;TTBK2
transmembrane receptor protein kinase activity (GO:0019199)	1.02e-09	NTRK1;EPHA4;NTRK2;MUSK;ERBB4;EPHB1
transmembrane receptor protein tyrosine kinase activity (GO:0004714)	1.02e-09	NTRK1;EPHA4;NTRK2;MUSK;ERBB4;EPHB1
phosphatase binding (GO:0019902)	1.8e-06	TBK1;RACK1;JAK3;PTK2;MAPK3
protein homodimerization activity (GO:0042803)	1.38e-05	NTRK1;ERN1;NTRK2;ERBB4;LRRK2;RACK1;AKT1;RIPK1
SH2 domain binding (GO:0042169)	2.56e-05	SRC;RACK1;PTK2
non-membrane spanning protein tyrosine kinase activity (GO:0004715)	3.37e-05	SRC;FYN;PTK2
growth factor receptor binding (GO:0070851)	3.71e-05	ERN1;SRC;ERBB4;FYN
protein phosphatase binding (GO:0019903)	6.89e-05	TBK1;RACK1;JAK3;PTK2
neurotrophin binding (GO:0043121)	8.76e-05	NTRK1;NTRK2
ATP binding (GO:0005524)	0.000133	ERN1;PINK1;CLP1;PGK1;AKT1
purine ribonucleoside triphosphate binding (GO:0035639)	0.000155	ERN1;PINK1;CLP1;LRRK2;PGK1;AKT1
death domain binding (GO:0070513)	0.000171	RACK1;RIPK1
phospholipase activator activity (GO:0016004)	0.000171	SRC;FYN
lipase activator activity (GO:0060229)	0.000206	SRC;FYN
adenyl ribonucleotide binding (GO:0032559)	0.000207	ERN1;PINK1;CLP1;PGK1;AKT1
protein kinase A catalytic subunit binding (GO:0034236)	0.000243	GSK3B;GSK3A
protein kinase binding (GO:0019901)	0.00026	GSK3B;EPHA4;GSK3A;PINK1;RACK1;PTK2
phospholipase binding (GO:0043274)	0.000283	SRC;FYN
phosphotransferase activity, alcohol group as acceptor (GO:0016773)	0.000331	FGGY;CHKB;CLP1
ephrin receptor activity (GO:0005003)	0.000421	EPHA4;EPHB1
transmembrane-ephrin receptor activity (GO:0005005)	0.000421	EPHA4;EPHB1
ephrin receptor binding (GO:0046875)	0.000647	SRC;FYN
ADP binding (GO:0043531)	0.00107481	ERN1;PGK1
protein serine/threonine/tyrosine kinase activity (GO:0004712)	0.00115618	LRRK2;AKT1
protease binding (GO:0002020)	0.0012402	GSK3B;NTRK2;PINK1
magnesium ion binding (GO:0000287)	0.00228075	ERN1;PINK1;LRRK2
protein tyrosine kinase binding (GO:1990782)	0.00743937	EPHA4;RACK1
microtubule binding (GO:0008017)	0.00829784	CDK5;LRRK2;TTBK2
oxidoreductase activity, acting on a sulfur group of donors, NAD(P) as acceptor (GO:0016668)	0.00896846	PGK1
ErbB-3 class receptor binding (GO:0043125)	0.00896846	CDK5
potassium channel activator activity (GO:0099104)	0.00896846	AKT1
protein tyrosine kinase inhibitor activity (GO:0030292)	0.00896846	RACK1
GPI-linked ephrin receptor activity (GO:0005004)	0.00896846	EPHA4
nerve growth factor binding (GO:0048406)	0.00896846	NTRK1
1-phosphatidylinositol-4-phosphate 5-kinase activity (GO:0016308)	0.0107527	PIKFYVE
RNA polymerase III cis-regulatory region sequence-specific DNA binding (GO:0000992)	0.0107527	MTOR
RNA polymerase III type 3 promoter sequence-specific DNA binding (GO:0001006)	0.0107527	MTOR
collagen receptor activity (GO:0038064)	0.0107527	MUSK
BH domain binding (GO:0051400)	0.0107527	RACK1
BH3 domain binding (GO:0051434)	0.0107527	RACK1
C3HC4-type RING finger domain binding (GO:0055131)	0.0107527	PINK1
ubiquitin protein ligase binding (GO:0031625)	0.011896	GSK3B;PINK1;RIPK1
JUN kinase binding (GO:0008432)	0.0125339	PTK2
MutLalpha complex binding (GO:0032405)	0.0125339	ATR
MutSalpha complex binding (GO:0032407)	0.0125339	ATR
ubiquitin-like protein ligase binding (GO:0044389)	0.0140502	GSK3B;PINK1;RIPK1
G protein-coupled glutamate receptor binding (GO:0035256)	0.014312	FYN
protein kinase B binding (GO:0043422)	0.014312	PINK1
calcium-dependent protein kinase activity (GO:0010857)	0.014312	PINK1
tubulin binding (GO:0015631)	0.0175983	CDK5;LRRK2;FYN
carbohydrate kinase activity (GO:0019200)	0.0196275	FGGY
dynactin binding (GO:0034452)	0.0213931	GSK3B
phosphatidylinositol phosphate kinase activity (GO:0016307)	0.0231556	PIKFYVE
platelet-derived growth factor receptor binding (GO:0005161)	0.0231556	ERN1
BMP receptor binding (GO:0070700)	0.0231556	SRC
MAP kinase activity (GO:0004707)	0.0249151	MAPK3
cysteine-type endopeptidase activator activity involved in apoptotic process (GO:0008656)	0.0266715	RACK1
death receptor binding (GO:0005123)	0.0266715	RIPK1
phosphatidylinositol kinase activity (GO:0052742)	0.0266715	PIKFYVE
MAP kinase kinase activity (GO:0004708)	0.0266715	LRRK2
transmembrane receptor protein serine/threonine kinase binding (GO:0070696)	0.0284248	SRC
nucleobase-containing compound kinase activity (GO:0019205)	0.030175	CLP1
peptidase activator activity involved in apoptotic process (GO:0016505)	0.030175	RACK1
microtubule plus-end binding (GO:0051010)	0.0354073	TTBK2
peptidase activator activity (GO:0016504)	0.0388803	PINK1
syntaxin-1 binding (GO:0017075)	0.0388803	LRRK2
small GTPase binding (GO:0031267)	0.0394882	LRRK2;ULK1
actin binding (GO:0003779)	0.0403088	LRRK2;PTK2
cyclin-dependent protein kinase activity (GO:0097472)	0.0406122	CDK5
cyclin-dependent protein serine/threonine kinase activity (GO:0004693)	0.0406122	CDK5
disordered domain specific binding (GO:0097718)	0.0406122	FYN
NF-kappaB binding (GO:0051059)	0.0440669	GSK3B
phosphatidylinositol-3,4-bisphosphate binding (GO:0043325)	0.0457898	AKT1
epidermal growth factor receptor binding (GO:0005154)	0.0457898	ERBB4
RNA polymerase II-specific DNA-binding transcription factor binding (GO:0061629)	0.0457987	GSK3B;HIPK2
tumor necrosis factor receptor superfamily binding (GO:0032813)	0.0492264	RIPK1
kinase binding (GO:0019900)	0.049582	GSK3B;SRC;PTK2
Cellular Component
Term	P-value	Genes
neuron projection (GO:0043005)	2.22e-09	NTRK1;GSK3B;EPHA4;NTRK2;GSK3A;PINK1;CDK5;LRRK2;RACK1;FYN;EPHB1
axon (GO:0030424)	2.42e-09	NTRK1;GSK3B;EPHA4;NTRK2;GSK3A;PINK1;CDK5;LRRK2
dendrite (GO:0030425)	2.17e-08	GSK3B;EPHA4;NTRK2;GSK3A;CDK5;LRRK2;RACK1;FYN
early endosome (GO:0005769)	7.29e-06	NTRK1;EPHA4;NTRK2;PIKFYVE;EPHB1;MAPK3
membrane raft (GO:0045121)	1.04e-05	PIKFYVE;SRC;LRRK2;PGK1;FYN
intracellular membrane-bounded organelle (GO:0043231)	3.94e-05	GSK3B;GSK3A;LRRK2;MOK;TTBK1;MTOR;PTK2;TTBK2;HIPK2;PIKFYVE;PINK1;TBK1;CDK5;CLP1;ERBB4;RACK1;AKT1;NEK1;FYN;MAPK3;ATR
caveola (GO:0005901)	0.000171	SRC;LRRK2;MAPK3
nucleus (GO:0005634)	0.000258	GSK3B;GSK3A;MOK;TTBK1;MTOR;PTK2;TTBK2;HIPK2;PINK1;CDK5;CLP1;ERBB4;RACK1;AKT1;NEK1;FYN;MAPK3;ATR
endosome membrane (GO:0010008)	0.000274	NTRK1;EPHA4;PIKFYVE;RIPK1;EPHB1
glial cell projection (GO:0097386)	0.000283	PINK1;FYN
late endosome (GO:0005770)	0.000359	NTRK1;PIKFYVE;SRC;MAPK3
early endosome membrane (GO:0031901)	0.000703	EPHA4;PIKFYVE;EPHB1
mitochondrial outer membrane (GO:0005741)	0.00149757	PINK1;LRRK2;ULK1
asymmetric synapse (GO:0032279)	0.0017484	NTRK2;CDK5;FYN
postsynaptic density (GO:0014069)	0.00194271	NTRK2;CDK5;FYN
organelle outer membrane (GO:0031968)	0.0021075	PINK1;LRRK2;ULK1
neuromuscular junction (GO:0031594)	0.00212609	MUSK;CDK5
cytoskeleton (GO:0005856)	0.00417381	PINK1;ROCK2;AKT1;PTK2;MAPK3
autophagosome (GO:0005776)	0.00685126	LRRK2;ULK1
lytic vacuole (GO:0000323)	0.00708625	SRC;LRRK2;MTOR
Lewy body (GO:0097413)	0.00896846	PINK1
plasma membrane raft (GO:0044853)	0.00955782	SRC;MAPK3
mitochondrial membrane (GO:0031966)	0.00971615	PINK1;SRC;LRRK2;ULK1
TORC1 complex (GO:0031931)	0.0107527	MTOR
phagocytic vesicle (GO:0045335)	0.0139609	PIKFYVE;MTOR
death-inducing signaling complex (GO:0031264)	0.014312	RIPK1
astrocyte projection (GO:0097449)	0.014312	PINK1
TORC2 complex (GO:0031932)	0.0160869	MTOR
intracellular non-membrane-bounded organelle (GO:0043232)	0.0162795	PINK1;ROCK2;EIF2AK2;PTK2;MAPK3;ATR
apical dendrite (GO:0097440)	0.0178587	GSK3A
autolysosome (GO:0044754)	0.0178587	LRRK2
dendrite cytoplasm (GO:0032839)	0.0196275	LRRK2
mitochondrial inner membrane (GO:0005743)	0.0209328	PINK1;SRC;LRRK2
neuron projection cytoplasm (GO:0120111)	0.0213931	LRRK2
mitochondrial envelope (GO:0005740)	0.0218934	PINK1;LRRK2
organelle inner membrane (GO:0019866)	0.0240501	PINK1;SRC;LRRK2
secondary lysosome (GO:0005767)	0.0284248	LRRK2
cytoplasmic vesicle membrane (GO:0030659)	0.0305926	NTRK1;PIKFYVE;RIPK1
focal adhesion (GO:0005925)	0.0320455	SRC;PTK2;MAPK3
cell-substrate junction (GO:0030055)	0.0335344	SRC;PTK2;MAPK3
autophagosome membrane (GO:0000421)	0.0388803	ULK1
integral component of mitochondrial outer membrane (GO:0031307)	0.0388803	PINK1
intrinsic component of mitochondrial outer membrane (GO:0031306)	0.0406122	PINK1
integral component of plasma membrane (GO:0005887)	0.0434944	NTRK1;EPHA4;NTRK2;MUSK;ERBB4;EPHB1
Biological Process
Term	P-value	Genes
protein phosphorylation (GO:0006468)	8.62396e-41	GSK3B;GSK3A;ROCK2;SRC;LRRK2;TTBK1;TTBK2;TBK1;ERBB4;AKT1;NEK1;FYN;RIPK1;EPHB1;JAK3;MAPK3;NTRK1;EPHA4;NTRK2;MUSK;EIF2AK2;MTOR;PTK2;HIPK2;ERN1;PINK1;CDK5;ULK1;ATR
protein autophosphorylation (GO:0046777)	1.93327e-33	NTRK1;GSK3B;EPHA4;NTRK2;MUSK;SRC;LRRK2;EIF2AK2;MTOR;PTK2;ERN1;PIKFYVE;PINK1;ERBB4;AKT1;RIPK1;ULK1;EPHB1;MAPK3;ATR
phosphorylation (GO:0016310)	5.24893e-27	NTRK1;GSK3B;GSK3A;ROCK2;LRRK2;EIF2AK2;TTBK1;MTOR;HIPK2;ERN1;PINK1;FGGY;TBK1;CDK5;PGK1;AKT1;NEK1;FYN;ULK1;JAK3;MAPK3
peptidyl-serine phosphorylation (GO:0018105)	5.44589e-25	GSK3B;ROCK2;LRRK2;TTBK1;MTOR;TTBK2;HIPK2;ERN1;PIKFYVE;PINK1;TBK1;CDK5;AKT1;RIPK1;ULK1;ATR
peptidyl-serine modification (GO:0018209)	1.36772e-18	GSK3B;ROCK2;LRRK2;TTBK1;MTOR;TTBK2;HIPK2;PINK1;TBK1;CDK5;AKT1;ULK1;ATR
positive regulation of phosphorylation (GO:0042327)	5.54598e-18	NTRK1;EPHA4;NTRK2;MUSK;ROCK2;LRRK2;PTK2;PINK1;ERBB4;RACK1;AKT1;RIPK1;EPHB1;MAPK3
peptidyl-threonine phosphorylation (GO:0018107)	6.4105e-18	GSK3B;GSK3A;TBK1;CDK5;ROCK2;LRRK2;AKT1;ULK1;TTBK1;HIPK2
peptidyl-threonine modification (GO:0018210)	2.09128e-17	GSK3B;GSK3A;TBK1;CDK5;ROCK2;LRRK2;AKT1;ULK1;TTBK1;HIPK2
regulation of protein phosphorylation (GO:0001932)	5.34307e-16	NTRK1;NTRK2;MUSK;ROCK2;LRRK2;PTK2;PINK1;ERBB4;RACK1;AKT1;FYN;RIPK1;MAPK3
cellular protein modification process (GO:0006464)	9.71652e-16	NTRK1;GSK3B;GSK3A;ROCK2;LRRK2;EIF2AK2;TTBK1;MTOR;HIPK2;ERN1;PINK1;TBK1;CDK5;AKT1;NEK1;FYN;ULK1;JAK3;MAPK3
positive regulation of protein phosphorylation (GO:0001934)	1.1735e-15	NTRK1;NTRK2;MUSK;ROCK2;SRC;LRRK2;PTK2;PINK1;TBK1;ERBB4;RACK1;AKT1;RIPK1;MAPK3
positive regulation of protein modification process (GO:0031401)	1.64894e-15	NTRK1;NTRK2;PINK1;MUSK;ROCK2;ERBB4;LRRK2;RACK1;AKT1;RIPK1;PTK2;MAPK3
peptidyl-tyrosine phosphorylation (GO:0018108)	3.51948e-15	NTRK1;EPHA4;SRC;ERBB4;FYN;JAK3;TTBK1;PTK2;MAPK3
transmembrane receptor protein tyrosine kinase signaling pathway (GO:0007169)	3.81545e-15	NTRK1;GSK3B;EPHA4;NTRK2;GSK3A;MUSK;ROCK2;SRC;PTK2;ERBB4;AKT1;FYN;EPHB1;MAPK3
enzyme linked receptor protein signaling pathway (GO:0007167)	4.4371e-14	NTRK1;EPHA4;NTRK2;MUSK;SRC;ERBB4;FYN;EPHB1;JAK3;PTK2
peptidyl-tyrosine modification (GO:0018212)	6.38298e-14	NTRK1;EPHA4;SRC;ERBB4;FYN;JAK3;TTBK1;PTK2
positive regulation of transferase activity (GO:0051347)	4.13238e-12	NTRK1;EPHA4;NTRK2;GSK3A;PINK1;MUSK;ERBB4;EPHB1;MAPK3
regulation of macroautophagy (GO:0016241)	1.99264e-11	ERN1;PINK1;TBK1;CDK5;LRRK2;AKT1;ULK1;MTOR
positive regulation of gene expression (GO:0010628)	2.48066e-11	ERN1;GSK3B;NTRK2;GSK3A;MUSK;ROCK2;AKT1;EIF2AK2;RIPK1;TTBK1;MTOR;MAPK3
regulation of protein kinase B signaling (GO:0051896)	8.46071e-11	NTRK1;NTRK2;PINK1;SRC;ERBB4;RACK1;AKT1;FYN;PTK2
positive regulation of intracellular signal transduction (GO:1902533)	1.04703e-10	NTRK1;NTRK2;PINK1;TBK1;ROCK2;SRC;ERBB4;RACK1;EIF2AK2;FYN;RIPK1;PTK2
regulation of neuron death (GO:1901214)	1.59866e-10	GSK3B;TBK1;CDK5;LRRK2;AKT1;FYN;EPHB1
regulation of autophagy (GO:0010506)	2.24637e-10	ERN1;GSK3B;GSK3A;PINK1;CDK5;LRRK2;AKT1;ULK1;MTOR
negative regulation of neuron death (GO:1901215)	4.05377e-10	NTRK1;GSK3B;NTRK2;PINK1;CDK5;LRRK2;AKT1
regulation of neuron projection development (GO:0010975)	4.49824e-10	NTRK1;GSK3B;EPHA4;NTRK2;GSK3A;CDK5;LRRK2;AKT1
peptidyl-serine autophosphorylation (GO:0036289)	6.15394e-10	ERN1;PIKFYVE;PINK1;RIPK1
cellular response to peptide (GO:1901653)	7.45038e-10	NTRK1;GSK3B;EPHA4;CDK5;SRC;FYN
positive regulation of kinase activity (GO:0033674)	1.18141e-09	NTRK1;EPHA4;NTRK2;MUSK;ERBB4;EPHB1;PTK2
negative regulation of protein binding (GO:0032091)	3.72113e-09	GSK3B;LRRK2;RACK1;AKT1;TTBK1;TTBK2
cellular response to amyloid-beta (GO:1904646)	4.41621e-09	NTRK1;GSK3B;EPHA4;CDK5;FYN
ephrin receptor signaling pathway (GO:0048013)	6.96165e-09	EPHA4;ROCK2;SRC;FYN;EPHB1;PTK2
axonogenesis (GO:0007409)	8.66399e-09	EPHA4;CDK5;SRC;FYN;ULK1;EPHB1;PTK2;MAPK3
positive regulation of autophagy (GO:0010508)	1.22515e-08	GSK3B;GSK3A;PINK1;TBK1;LRRK2;ULK1
response to amyloid-beta (GO:1904645)	1.46031e-08	NTRK1;GSK3B;EPHA4;CDK5;FYN
negative regulation of cell death (GO:0060548)	1.59395e-08	GSK3B;PINK1;CDK5;LRRK2;AKT1;FYN
regulation of kinase activity (GO:0043549)	1.59395e-08	NTRK1;EPHA4;NTRK2;MUSK;ERBB4;EPHB1
positive regulation of macromolecule metabolic process (GO:0010604)	1.92259e-08	GSK3B;NTRK2;GSK3A;MUSK;ROCK2;AKT1;TTBK1;MTOR;MAPK3
excitatory postsynaptic potential (GO:0060079)	3.36009e-08	GSK3B;GSK3A;LRRK2;AKT1
regulation of GTPase activity (GO:0043087)	3.98625e-08	NTRK1;GSK3B;EPHA4;NTRK2;LRRK2;RACK1;PTK2
regulation of programmed cell death (GO:0043067)	4.76923e-08	NTRK1;PINK1;CDK5;LRRK2;AKT1;RIPK1;JAK3
regulation of protein-containing complex assembly (GO:0043254)	5.64644e-08	GSK3B;PINK1;SRC;RACK1;EIF2AK2;ULK1
regulation of intracellular signal transduction (GO:1902531)	5.83296e-08	NTRK1;NTRK2;CDK5;LRRK2;AKT1;MTOR;MAPK3;HIPK2;ATR
regulation of cellular response to stress (GO:0080135)	6.25435e-08	GSK3B;PINK1;ROCK2;MTOR;MAPK3;ATR
regulation of protein binding (GO:0043393)	6.25435e-08	GSK3B;LRRK2;RACK1;AKT1;TTBK1;HIPK2
positive regulation of non-membrane spanning protein tyrosine kinase activity (GO:1903997)	1.06706e-07	NTRK2;SRC;FYN
chemical synaptic transmission, postsynaptic (GO:0099565)	1.08825e-07	GSK3B;GSK3A;LRRK2;AKT1
positive regulation of cell death (GO:0010942)	1.16805e-07	NTRK1;GSK3B;LRRK2;FYN;RIPK1
negative regulation of macroautophagy (GO:0016242)	1.28447e-07	PINK1;LRRK2;AKT1;MTOR
negative regulation of apoptotic process (GO:0043066)	1.41609e-07	NTRK1;GSK3B;NTRK2;PINK1;SRC;AKT1;RIPK1;PTK2;MAPK3
negative regulation of oxidative stress-induced cell death (GO:1903202)	1.75467e-07	PINK1;LRRK2;AKT1;FYN
regulation of non-membrane spanning protein tyrosine kinase activity (GO:1903995)	1.86505e-07	NTRK2;SRC;FYN
positive regulation of endopeptidase activity (GO:0010950)	2.34256e-07	EPHA4;ROCK2;FYN;TTBK1
positive regulation of ubiquitin-dependent protein catabolic process (GO:2000060)	2.89656e-07	GSK3B;GSK3A;LRRK2;RACK1;PTK2
positive regulation of cellular amide metabolic process (GO:0034250)	3.28443e-07	EPHA4;GSK3A;ROCK2;RACK1;MTOR
regulation of amyloid-beta formation (GO:1902003)	3.94397e-07	EPHA4;NTRK2;GSK3A;ROCK2
regulation of postsynaptic membrane potential (GO:0060078)	4.44718e-07	GSK3B;GSK3A;LRRK2;AKT1
regulation of apoptotic process (GO:0042981)	4.92392e-07	NTRK1;GSK3B;PINK1;CDK5;SRC;RACK1;AKT1;RIPK1;JAK3;PTK2
negative regulation of binding (GO:0051100)	4.9767e-07	GSK3B;LRRK2;RACK1;AKT1;TTBK1
positive regulation of MAPK cascade (GO:0043410)	4.98583e-07	NTRK1;NTRK2;ROCK2;ERBB4;LRRK2;EIF2AK2;MAPK3
regulation of cell migration (GO:0030334)	5.13845e-07	EPHA4;ROCK2;SRC;ERBB4;RACK1;AKT1;PTK2;TTBK2
neuron projection development (GO:0031175)	5.63334e-07	GSK3B;EPHA4;CDK5;LRRK2;ULK1;EPHB1
regulation of type B pancreatic cell development (GO:2000074)	6.37088e-07	GSK3B;GSK3A;AKT1
regulation of cytoplasmic transport (GO:1903649)	8.74915e-07	SRC;LRRK2;MAPK3
regulation of mitochondrial depolarization (GO:0051900)	8.74915e-07	SRC;LRRK2;RACK1
positive regulation of protein tyrosine kinase activity (GO:0061098)	9.42199e-07	EPHA4;NTRK2;SRC;FYN
negative regulation of proteolysis (GO:0045861)	1.03751e-06	EPHA4;CDK5;LRRK2;AKT1
regulation of phosphatidylinositol 3-kinase signaling (GO:0014066)	1.25777e-06	NTRK1;NTRK2;SRC;PTK2;MAPK3
negative regulation of intracellular signal transduction (GO:1902532)	1.32725e-06	GSK3A;PINK1;SRC;RACK1;AKT1;RIPK1
protein localization to mitochondrion (GO:0070585)	1.51278e-06	PINK1;LRRK2;AKT1
axon guidance (GO:0007411)	1.53448e-06	EPHA4;SRC;FYN;EPHB1;PTK2;MAPK3
regulation of mitochondrion organization (GO:0010821)	1.6254e-06	GSK3B;GSK3A;PINK1;LRRK2
regulation of cytoskeleton organization (GO:0051493)	1.65216e-06	GSK3B;ROCK2;MTOR;PTK2;MAPK3
regulation of gene expression (GO:0010468)	1.84758e-06	GSK3B;NTRK2;GSK3A;PINK1;MUSK;ROCK2;RACK1;AKT1;TTBK1;MTOR;MAPK3
phosphate-containing compound metabolic process (GO:0006796)	1.97398e-06	CDK5;LRRK2;PGK1;AKT1;MTOR;MAPK3
positive regulation of protein-containing complex assembly (GO:0031334)	2.13809e-06	GSK3B;SRC;RACK1;TTBK1;ATR
negative regulation of autophagy (GO:0010507)	3.74872e-06	PINK1;LRRK2;AKT1;MTOR
positive regulation of amyloid-beta formation (GO:1902004)	4.28961e-06	EPHA4;GSK3A;ROCK2
I-kappaB kinase/NF-kappaB signaling (GO:0007249)	4.57717e-06	TBK1;ROCK2;AKT1;RIPK1
negative regulation of intrinsic apoptotic signaling pathway (GO:2001243)	5.2e-06	PINK1;SRC;LRRK2;AKT1
ERBB signaling pathway (GO:0038127)	5.88339e-06	SRC;ERBB4;AKT1;PTK2
vascular endothelial growth factor receptor signaling pathway (GO:0048010)	6.24894e-06	ROCK2;SRC;FYN;PTK2
response to cytokine (GO:0034097)	6.93642e-06	TBK1;SRC;EIF2AK2;RIPK1;JAK3
cellular response to decreased oxygen levels (GO:0036294)	7.03008e-06	PINK1;PGK1;MTOR;HIPK2
Fc-gamma receptor signaling pathway involved in phagocytosis (GO:0038096)	7.88109e-06	SRC;FYN;PTK2;MAPK3
cellular response to nerve growth factor stimulus (GO:1990090)	8.05566e-06	NTRK1;NTRK2;AKT1
positive regulation of amyloid precursor protein catabolic process (GO:1902993)	8.05566e-06	EPHA4;GSK3A;ROCK2
Fc-gamma receptor signaling pathway (GO:0038094)	8.33402e-06	SRC;FYN;PTK2;MAPK3
regulation of signal transduction by p53 class mediator (GO:1901796)	8.39591e-06	CDK5;AKT1;MTOR;HIPK2;ATR
cellular response to growth factor stimulus (GO:0071363)	8.93235e-06	NTRK1;ERN1;NTRK2;RACK1;AKT1
Fc receptor mediated stimulatory signaling pathway (GO:0002431)	9.29716e-06	SRC;FYN;PTK2;MAPK3
positive regulation of protein kinase B signaling (GO:0051897)	9.78694e-06	PINK1;SRC;ERBB4;FYN;PTK2
positive regulation of phosphatidylinositol 3-kinase signaling (GO:0014068)	1.08927e-05	NTRK1;NTRK2;SRC;PTK2
regulation of MAPK cascade (GO:0043408)	1.13521e-05	NTRK1;NTRK2;ROCK2;EPHB1;MAPK3
negative regulation of apoptotic signaling pathway (GO:2001234)	1.14668e-05	PINK1;SRC;AKT1;RIPK1
regulation of cellular response to heat (GO:1900034)	1.20629e-05	GSK3B;MTOR;MAPK3;ATR
positive regulation of proteasomal ubiquitin-dependent protein catabolic process (GO:0032436)	1.20629e-05	GSK3B;GSK3A;LRRK2;RACK1
negative regulation of extrinsic apoptotic signaling pathway (GO:2001237)	1.26816e-05	GSK3B;SRC;AKT1;RIPK1
regulation of glycogen biosynthetic process (GO:0005979)	1.35334e-05	GSK3B;GSK3A;AKT1
TOR signaling (GO:0031929)	1.35334e-05	PINK1;AKT1;MTOR
MAPK cascade (GO:0000165)	1.52861e-05	ERBB4;LRRK2;FYN;JAK3;PTK2;MAPK3
positive regulation of proteasomal protein catabolic process (GO:1901800)	1.68971e-05	GSK3B;GSK3A;LRRK2;RACK1
regulation of plasma membrane bounded cell projection organization (GO:0120035)	1.701e-05	GSK3B;GSK3A;AKT1
regulation of postsynapse organization (GO:0099175)	1.701e-05	EPHA4;CDK5;LRRK2
negative regulation of transferase activity (GO:0051348)	1.89492e-05	GSK3B;GSK3A;SRC
cellular response to cytokine stimulus (GO:0071345)	2.05905e-05	GSK3B;GSK3A;TBK1;AKT1;FYN;RIPK1;JAK3
negative regulation of gene expression (GO:0010629)	2.15473e-05	ERN1;PINK1;ROCK2;RACK1;EIF2AK2;TTBK1
activation of protein kinase B activity (GO:0032148)	2.3253e-05	PINK1;AKT1;MTOR
negative regulation of cellular protein metabolic process (GO:0032269)	2.40178e-05	CDK5;RACK1;AKT1;EIF2AK2
positive regulation of epithelial cell migration (GO:0010634)	2.40178e-05	ROCK2;SRC;AKT1;MTOR
regulation of dendritic spine morphogenesis (GO:0061001)	2.56268e-05	EPHA4;CDK5;LRRK2
regulation of neuron apoptotic process (GO:0043523)	2.8305e-05	NTRK1;NTRK2;PINK1;CDK5
regulation of peptidyl-serine phosphorylation (GO:0033135)	2.8305e-05	PINK1;TBK1;RACK1;AKT1
negative regulation of hydrogen peroxide-induced neuron death (GO:1903208)	3.1393e-05	PINK1;RACK1
positive regulation of macrophage proliferation (GO:0120041)	3.1393e-05	PTK2;MAPK3
regulation of proteasomal ubiquitin-dependent protein catabolic process (GO:0032434)	3.31288e-05	GSK3B;GSK3A;LRRK2;RACK1
regulation of autophagosome assembly (GO:2000785)	3.36909e-05	PIKFYVE;PINK1;LRRK2
negative regulation of cellular protein localization (GO:1903828)	3.67083e-05	GSK3B;ROCK2;TTBK2
regulation of JNK cascade (GO:0046328)	3.7123e-05	PINK1;RIPK1;EPHB1;HIPK2
regulation of transport (GO:0051049)	3.98979e-05	PINK1;CDK5;LRRK2
regulation of protein ubiquitination (GO:0031396)	4.29834e-05	GSK3A;PINK1;LRRK2;AKT1
regulation of protein targeting to mitochondrion (GO:1903214)	4.68117e-05	GSK3A;PINK1;LRRK2
negative regulation of glycogen biosynthetic process (GO:0045719)	4.70363e-05	GSK3B;GSK3A
regulation of macrophage proliferation (GO:0120040)	4.70363e-05	PTK2;MAPK3
positive regulation of protein metabolic process (GO:0051247)	5.30063e-05	GSK3B;GSK3A;ROCK2;AKT1
regulation of mitochondrial membrane potential (GO:0051881)	5.44677e-05	PINK1;LRRK2;AKT1
negative regulation of programmed cell death (GO:0043069)	5.51858e-05	NTRK1;GSK3B;SRC;AKT1;RIPK1;PTK2
regulation of ERK1 and ERK2 cascade (GO:0070372)	6.38272e-05	NTRK1;NTRK2;ERBB4;EPHB1;MAPK3
negative regulation of glycogen metabolic process (GO:0070874)	6.57764e-05	GSK3B;GSK3A
regulation of glycogen (starch) synthase activity (GO:2000465)	6.57764e-05	GSK3B;GSK3A
positive regulation of aspartic-type endopeptidase activity involved in amyloid precursor protein catabolic process (GO:1902961)	6.57764e-05	EPHA4;ROCK2
T cell apoptotic process (GO:0070231)	6.57764e-05	AKT1;RIPK1
regulation of anatomical structure morphogenesis (GO:0022603)	6.88995e-05	GSK3B;EPHA4;CDK5;LRRK2
cellular response to oxidative stress (GO:0034599)	7.33619e-05	PINK1;LRRK2;AKT1;MAPK3
positive regulation of DNA-binding transcription factor activity (GO:0051091)	7.4628e-05	NTRK1;AKT1;EIF2AK2;RIPK1;HIPK2
epidermal growth factor receptor signaling pathway (GO:0007173)	8.22393e-05	SRC;AKT1;PTK2
positive regulation of neuron death (GO:1901216)	8.22393e-05	GSK3B;CDK5;FYN
positive regulation of aspartic-type peptidase activity (GO:1905247)	8.76027e-05	EPHA4;ROCK2
mammary gland epithelial cell differentiation (GO:0060644)	8.76027e-05	ERBB4;AKT1
cellular response to hypoxia (GO:0071456)	8.80149e-05	PINK1;PGK1;MTOR;HIPK2
regulation of stress-activated MAPK cascade (GO:0032872)	9.32123e-05	EIF2AK2;EPHB1;MAPK3
regulation of cell adhesion (GO:0030155)	9.33408e-05	EPHA4;ROCK2;SRC;PTK2
regulation of cell motility (GO:2000145)	9.33408e-05	ROCK2;ERBB4;AKT1;TTBK2
regulation of axonogenesis (GO:0050770)	0.0001051	GSK3B;EPHA4;NTRK2
negative regulation of protein-containing complex assembly (GO:0031333)	0.000111397	GSK3B;SRC;ULK1
regulation of intrinsic apoptotic signaling pathway (GO:2001242)	0.000111397	PINK1;SRC;RACK1
regulation of telomere maintenance via telomerase (GO:0032210)	0.000111397	SRC;MAPK3;ATR
response to peptide hormone (GO:0043434)	0.000111397	ROCK2;SRC;AKT1
anoikis (GO:0043276)	0.000112505	AKT1;MTOR
regulation of aspartic-type endopeptidase activity involved in amyloid precursor protein catabolic process (GO:1902959)	0.000112505	EPHA4;ROCK2
positive regulation of cell migration (GO:0030335)	0.000113655	ROCK2;SRC;RACK1;MTOR;PTK2
positive regulation of cellular catabolic process (GO:0031331)	0.000117012	GSK3B;GSK3A;LRRK2;ULK1
neuron development (GO:0048666)	0.000123552	GSK3B;NTRK2;CDK5;ULK1
regulation of focal adhesion assembly (GO:0051893)	0.000124718	ROCK2;SRC;PTK2
regulation of endoplasmic reticulum unfolded protein response (GO:1900101)	0.000140472	ERN1;RACK1
cellular response to dopamine (GO:1903351)	0.000140472	LRRK2;MAPK3
regulation of hydrogen peroxide-induced cell death (GO:1903205)	0.000140472	LRRK2;RIPK1
response to dopamine (GO:1903350)	0.000140472	LRRK2;MAPK3
positive regulation of intracellular protein transport (GO:0090316)	0.00014106	GSK3B;GSK3A;PINK1;FYN
positive regulation of hydrolase activity (GO:0051345)	0.000144766	NTRK1;GSK3B;PINK1;RACK1
regulation of reactive oxygen species metabolic process (GO:2000377)	0.000146579	PIKFYVE;PINK1;RIPK1
positive regulation of mitochondrion organization (GO:0010822)	0.000154383	GSK3B;GSK3A;PINK1
positive regulation of protein binding (GO:0032092)	0.000154383	GSK3B;LRRK2;HIPK2
response to reactive oxygen species (GO:0000302)	0.000162453	AKT1;FYN;MAPK3
positive regulation of protein kinase activity (GO:0045860)	0.000164363	EPHA4;SRC;TTBK1;PTK2
negative regulation of oxidative stress-induced neuron death (GO:1903204)	0.000171494	PINK1;RACK1
T cell homeostasis (GO:0043029)	0.000171494	AKT1;JAK3
cellular response to starvation (GO:0009267)	0.000181369	LRRK2;EIF2AK2;MTOR;MAPK3
cellular response to reactive oxygen species (GO:0034614)	0.000197465	AKT1;RIPK1;MAPK3
regulation of oxidative stress-induced cell death (GO:1903201)	0.00020556	PINK1;FYN
positive regulation of leukocyte proliferation (GO:0070665)	0.00020556	PTK2;MAPK3
regulation of cell-matrix adhesion (GO:0001952)	0.000216665	GSK3B;ROCK2;PTK2
cellular response to nutrient levels (GO:0031669)	0.000226703	LRRK2;ULK1;MTOR
negative regulation of autophagosome assembly (GO:1902902)	0.00024266	PINK1;LRRK2
negative regulation of hydrogen peroxide-induced cell death (GO:1903206)	0.00024266	LRRK2;RACK1
central nervous system projection neuron axonogenesis (GO:0021952)	0.00024266	EPHA4;EPHB1
positive regulation of ERK1 and ERK2 cascade (GO:0070374)	0.000250981	NTRK1;NTRK2;ERBB4;MAPK3
negative regulation of cellular catabolic process (GO:0031330)	0.000258609	GSK3A;AKT1;MTOR
negative regulation of neuron apoptotic process (GO:0043524)	0.000281413	NTRK1;NTRK2;PINK1
positive regulation of cellular protein localization (GO:1903829)	0.000281413	GSK3B;AKT1;FYN
positive regulation of macrophage chemotaxis (GO:0010759)	0.000282783	PTK2;MAPK3
extrinsic apoptotic signaling pathway (GO:0097191)	0.000293286	GSK3B;GSK3A;RIPK1
regulation of hydrolase activity (GO:0051336)	0.000305478	EPHA4;NTRK2;PTK2
insulin receptor signaling pathway (GO:0008286)	0.000305478	GSK3B;GSK3A;AKT1
cellular response to amino acid starvation (GO:0034198)	0.000317993	EIF2AK2;MTOR;MAPK3
neurotrophin TRK receptor signaling pathway (GO:0048011)	0.000325919	NTRK1;NTRK2
peptidyl-tyrosine autophosphorylation (GO:0038083)	0.000325919	NTRK1;MAPK3
mammary gland epithelium development (GO:0061180)	0.000325919	ERBB4;AKT1
response to amino acid starvation (GO:1990928)	0.000330834	EIF2AK2;MTOR;MAPK3
positive regulation of protein modification by small protein conjugation or removal (GO:1903322)	0.000357509	GSK3A;PINK1;LRRK2
negative regulation of anoikis (GO:2000811)	0.000372057	SRC;PTK2
regulation of establishment of cell polarity (GO:2000114)	0.000372057	ROCK2;RACK1
RNA splicing, via endonucleolytic cleavage and ligation (GO:0000394)	0.000372057	ERN1;CLP1
negative regulation of cellular macromolecule biosynthetic process (GO:2000113)	0.000394491	GSK3B;GSK3A;CDK5;RACK1;EIF2AK2;ATR
negative regulation of macromolecule metabolic process (GO:0010605)	0.00039652	PINK1;ROCK2;RACK1;TTBK1
negative regulation of cellular component organization (GO:0051129)	0.000400061	GSK3B;SRC;ULK1
regulation of organelle organization (GO:0033043)	0.000400061	PINK1;PTK2;MAPK3
positive regulation of protein ubiquitination (GO:0031398)	0.000430161	GSK3A;PINK1;LRRK2
negative regulation of leukocyte cell-cell adhesion (GO:1903038)	0.000473301	AKT1;JAK3
regulation of early endosome to late endosome transport (GO:2000641)	0.000473301	SRC;MAPK3
regulation of establishment or maintenance of cell polarity (GO:0032878)	0.000473301	ROCK2;RACK1
regulation of mitochondrial outer membrane permeabilization involved in apoptotic signaling pathway (GO:1901028)	0.000473301	GSK3B;GSK3A
negative regulation of cellular amide metabolic process (GO:0034249)	0.000494647	NTRK2;RACK1;EIF2AK2
regulation of autophagy of mitochondrion (GO:1903146)	0.000528385	GSK3A;PINK1
negative regulation of oxidative stress-induced intrinsic apoptotic signaling pathway (GO:1902176)	0.000528385	PINK1;AKT1
regulation of synaptic vesicle exocytosis (GO:2000300)	0.000528385	GSK3B;LRRK2
positive regulation of macrophage migration (GO:1905523)	0.000528385	PTK2;MAPK3
maintenance of protein localization in organelle (GO:0072595)	0.000528385	PINK1;AKT1
regulation of endothelial cell migration (GO:0010594)	0.000546869	ROCK2;AKT1;PTK2
negative regulation of translation (GO:0017148)	0.000565029	ROCK2;RACK1;EIF2AK2
positive regulation of binding (GO:0051099)	0.000565029	GSK3B;LRRK2;HIPK2
regulation of granulocyte chemotaxis (GO:0071622)	0.000586431	PTK2;MAPK3
positive regulation of cyclin-dependent protein kinase activity (GO:1904031)	0.000586431	AKT1;TTBK1
growth hormone receptor signaling pathway (GO:0060396)	0.000586431	JAK3;PTK2
positive regulation of peptidyl-serine phosphorylation (GO:0033138)	0.000621815	PINK1;TBK1;AKT1
regulation of anoikis (GO:2000209)	0.000647427	SRC;PTK2
regulation of cell-substrate junction assembly (GO:0090109)	0.000647427	ROCK2;PTK2
neurotrophin signaling pathway (GO:0038179)	0.000647427	NTRK1;NTRK2
extrinsic apoptotic signaling pathway in absence of ligand (GO:0097192)	0.000647427	GSK3B;GSK3A
regulation of vesicle-mediated transport (GO:0060627)	0.000682126	SRC;LRRK2;MAPK3
regulation of macrophage chemotaxis (GO:0010758)	0.000711365	PTK2;MAPK3
positive regulation of stress-activated MAPK cascade (GO:0032874)	0.000746051	EIF2AK2;RIPK1;HIPK2
apoptotic process (GO:0006915)	0.000764115	CDK5;AKT1;RIPK1;MTOR
cytokine-mediated signaling pathway (GO:0019221)	0.000769834	SRC;AKT1;FYN;RIPK1;JAK3;MAPK3
regulation of cysteine-type endopeptidase activity (GO:2000116)	0.000778233	FYN;TTBK1
negative regulation of phosphoprotein phosphatase activity (GO:0032515)	0.000778233	GSK3B;ROCK2
regulation of mononuclear cell migration (GO:0071675)	0.000778233	PTK2;MAPK3
response to nutrient levels (GO:0031667)	0.000778233	ULK1;MTOR
epithelial cell differentiation (GO:0030855)	0.000790717	ERBB4;PGK1;AKT1
regulation of cell death (GO:0010941)	0.000813675	TBK1;LRRK2;EPHB1
axon extension (GO:0048675)	0.000848022	CDK5;ULK1
cellular response to catecholamine stimulus (GO:0071870)	0.000848022	LRRK2;MAPK3
neuromuscular junction development (GO:0007528)	0.000848022	MUSK;LRRK2
cellular response to peptide hormone stimulus (GO:0071375)	0.000909738	GSK3A;SRC;AKT1
positive regulation of protein serine/threonine kinase activity (GO:0071902)	0.000909738	SRC;LRRK2;AKT1
negative regulation of cell junction assembly (GO:1901889)	0.000920721	ROCK2;SRC
negative regulation of response to endoplasmic reticulum stress (GO:1903573)	0.000920721	LRRK2;RACK1
cellular response to hexose stimulus (GO:0071331)	0.000920721	ERN1;RACK1
regulation of mitochondrial fission (GO:0090140)	0.000920721	PINK1;LRRK2
regulation of proteolysis involved in cellular protein catabolic process (GO:1903050)	0.000920721	EPHA4;PINK1
positive regulation of lipid metabolic process (GO:0045834)	0.000920721	AKT1;MTOR
negative regulation of cell development (GO:0010721)	0.00099632	GSK3B;GSK3A
negative regulation of proteolysis involved in cellular protein catabolic process (GO:1903051)	0.00099632	EPHA4;HIPK2
cellular response to cadmium ion (GO:0071276)	0.00107481	AKT1;MAPK3
dendritic spine organization (GO:0097061)	0.00107481	FYN;EPHB1
activation of protein kinase activity (GO:0032147)	0.00112281	PINK1;AKT1;MTOR
response to cadmium ion (GO:0046686)	0.00124042	AKT1;MAPK3
macroautophagy (GO:0016236)	0.00130168	PINK1;SRC;ULK1
negative regulation of signal transduction (GO:0009968)	0.00130718	GSK3A;LRRK2;RACK1;AKT1
regulation of long-term synaptic potentiation (GO:1900271)	0.00132752	GSK3B;EPHA4
regulation of protein localization to membrane (GO:1905475)	0.00132752	CDK5;FYN
positive regulation of small GTPase mediated signal transduction (GO:0051057)	0.00132752	NTRK1;SRC
TRIF-dependent toll-like receptor signaling pathway (GO:0035666)	0.00132752	TBK1;RIPK1
cellular response to organic substance (GO:0071310)	0.00139747	TBK1;LRRK2;RACK1
regulation of developmental growth (GO:0048638)	0.00141747	GSK3B;MUSK
positive regulation of protein targeting to mitochondrion (GO:1903955)	0.00141747	GSK3A;PINK1
MyD88-independent toll-like receptor signaling pathway (GO:0002756)	0.00141747	TBK1;RIPK1
negative regulation of cell growth (GO:0030308)	0.00149757	GSK3A;RACK1;ULK1
synapse organization (GO:0050808)	0.00149757	MUSK;CDK5;LRRK2
cellular response to glucose stimulus (GO:0071333)	0.00151026	ERN1;RACK1
ERBB2 signaling pathway (GO:0038128)	0.00151026	SRC;ERBB4
plasma membrane bounded cell projection organization (GO:0120036)	0.00156675	GSK3B;CDK5;ULK1
cellular response to insulin stimulus (GO:0032869)	0.00160208	GSK3B;GSK3A;AKT1
neuron projection extension (GO:1990138)	0.00160588	CDK5;ULK1
regulation of neurotransmitter secretion (GO:0046928)	0.00160588	GSK3B;LRRK2
lytic vacuole organization (GO:0080171)	0.00160588	LRRK2;MTOR
positive regulation of telomere maintenance via telomerase (GO:0032212)	0.00160588	MAPK3;ATR
cellular response to metal ion (GO:0071248)	0.00167424	LRRK2;AKT1;MAPK3
positive regulation of programmed cell death (GO:0043068)	0.00168221	NTRK1;LRRK2;RACK1;RIPK1
negative regulation of extrinsic apoptotic signaling pathway via death domain receptors (GO:1902042)	0.00170432	GSK3B;RIPK1
negative regulation of mitochondrion organization (GO:0010823)	0.00170432	PINK1;AKT1
cellular response to amino acid stimulus (GO:0071230)	0.00170432	FYN;MTOR
positive regulation of mitochondrial outer membrane permeabilization involved in apoptotic signaling pathway (GO:1901030)	0.00170432	GSK3B;GSK3A
transmembrane receptor protein serine/threonine kinase signaling pathway (GO:0007178)	0.0017484	SRC;PTK2;MAPK3
positive regulation of peptidyl-tyrosine phosphorylation (GO:0050731)	0.00178623	EPHA4;SRC;ERBB4
negative regulation of organelle assembly (GO:1902116)	0.00180557	PINK1;LRRK2
regulation of lipid biosynthetic process (GO:0046890)	0.00180557	AKT1;MTOR
regulation of regulated secretory pathway (GO:1903305)	0.00180557	GSK3B;LRRK2
positive regulation of lipid biosynthetic process (GO:0046889)	0.00180557	AKT1;MTOR
smoothened signaling pathway (GO:0007224)	0.00180557	TTBK2;HIPK2
regulation of cell cycle (GO:0051726)	0.00190702	ERN1;CDK5;RACK1;HIPK2
positive regulation of telomere maintenance via telomere lengthening (GO:1904358)	0.00190962	MAPK3;ATR
mitochondrion disassembly (GO:0061726)	0.00190962	PINK1;ULK1
regulation of cellular component organization (GO:0051128)	0.00198312	PINK1;ROCK2;MTOR
regulation of glucose import (GO:0046324)	0.00201646	GSK3A;AKT1
neuron projection morphogenesis (GO:0048812)	0.00202406	CDK5;LRRK2;EPHB1
innate immune response (GO:0045087)	0.00205149	TBK1;SRC;FYN;PTK2
regulation of phosphoprotein phosphatase activity (GO:0043666)	0.00212609	GSK3B;MTOR
lysosome organization (GO:0007040)	0.00212609	LRRK2;MTOR
regulation of cell population proliferation (GO:0042127)	0.00222701	NTRK1;NTRK2;ERBB4;AKT1;EIF2AK2;PTK2
regulation of cellular component biogenesis (GO:0044087)	0.00223848	PINK1;ROCK2
cellular response to ketone (GO:1901655)	0.00223848	ROCK2;SRC
autophagy of mitochondrion (GO:0000422)	0.00235364	PINK1;ULK1
negative regulation of protein kinase B signaling (GO:0051898)	0.00235364	RACK1;AKT1
regulation of nitric oxide biosynthetic process (GO:0045428)	0.00235364	ROCK2;AKT1
positive regulation of wound healing (GO:0090303)	0.00235364	MTOR;PTK2
negative regulation of cell-cell adhesion (GO:0022408)	0.00247154	AKT1;PTK2
regulation of release of cytochrome c from mitochondria (GO:0090199)	0.00247154	PINK1;AKT1
response to growth factor (GO:0070848)	0.00247154	RACK1;AKT1
negative regulation of protein phosphorylation (GO:0001933)	0.00255682	LRRK2;RACK1;AKT1
regulation of extrinsic apoptotic signaling pathway via death domain receptors (GO:1902041)	0.00259219	GSK3B;RIPK1
regulation of ubiquitin-dependent protein catabolic process (GO:2000058)	0.00259219	PTK2;HIPK2
cellular response to oxygen-containing compound (GO:1901701)	0.00261691	ROCK2;AKT1;MTOR;MAPK3
positive regulation of NF-kappaB transcription factor activity (GO:0051092)	0.00270228	NTRK1;EIF2AK2;RIPK1
regulation of cell-cell adhesion (GO:0022407)	0.00271557	SRC;PTK2
cellular glucose homeostasis (GO:0001678)	0.00271557	ERN1;RACK1
positive regulation of biosynthetic process (GO:0009891)	0.00284167	AKT1;MTOR
regulation of receptor signaling pathway via JAK-STAT (GO:0046425)	0.00297049	ERBB4;JAK3
positive regulation of RNA metabolic process (GO:0051254)	0.00297049	ERN1;RIPK1
positive regulation of cytokine production (GO:0001819)	0.00298405	TBK1;ROCK2;EIF2AK2;RIPK1
erythrocyte differentiation (GO:0030218)	0.00310201	JAK3;HIPK2
regulation of synaptic transmission, glutamatergic (GO:0051966)	0.00310201	CDK5;LRRK2
regulation of telomerase activity (GO:0051972)	0.00310201	SRC;MAPK3
positive regulation of smooth muscle cell proliferation (GO:0048661)	0.00310201	ERN1;AKT1
regulation of protein localization to nucleus (GO:1900180)	0.00323622	GSK3B;AKT1
epithelial to mesenchymal transition (GO:0001837)	0.00323622	GSK3B;ROCK2
regulation of synapse assembly (GO:0051963)	0.00323622	MUSK;EPHB1
establishment of protein localization to mitochondrion (GO:0072655)	0.00337312	PINK1;AKT1
negative regulation of cell projection organization (GO:0031345)	0.00351269	EPHA4;FYN
regulation of cellular localization (GO:0060341)	0.00351269	PINK1;LRRK2
response to glucose (GO:0009749)	0.00351269	ERN1;RACK1
response to hydrogen peroxide (GO:0042542)	0.00351269	FYN;RIPK1
positive regulation of I-kappaB kinase/NF-kappaB signaling (GO:0043123)	0.00356431	PINK1;TBK1;RIPK1
regulation of cellular component movement (GO:0051270)	0.00365493	ROCK2;ERBB4
neuron migration (GO:0001764)	0.00365493	NTRK2;CDK5
regulation of epithelial cell migration (GO:0010632)	0.00379982	SRC;PTK2
mesenchymal cell differentiation (GO:0048762)	0.00379982	GSK3B;ROCK2
negative regulation of cellular biosynthetic process (GO:0031327)	0.00394735	ROCK2;FYN
ameboidal-type cell migration (GO:0001667)	0.00394735	ERBB4;AKT1
positive regulation of protein localization to plasma membrane (GO:1903078)	0.00394735	RACK1;AKT1
myeloid cell differentiation (GO:0030099)	0.00394735	JAK3;HIPK2
regulation of translation (GO:0006417)	0.00398854	RACK1;EIF2AK2;MTOR
negative regulation of cysteine-type endopeptidase activity (GO:2000117)	0.00409753	SRC;AKT1
positive regulation of macroautophagy (GO:0016239)	0.00409753	PINK1;TBK1
IRE1-mediated unfolded protein response (GO:0036498)	0.00409753	ERN1;GSK3A
regulation of proteolysis (GO:0030162)	0.00425033	CDK5;AKT1
positive regulation of leukocyte chemotaxis (GO:0002690)	0.00425033	PTK2;MAPK3
negative regulation of cysteine-type endopeptidase activity involved in apoptotic process (GO:0043154)	0.00440575	SRC;AKT1
positive regulation of establishment of protein localization to mitochondrion (GO:1903749)	0.00456378	GSK3A;PINK1
positive regulation of transcription, DNA-templated (GO:0045893)	0.00458186	TBK1;ERBB4;AKT1;RIPK1;MTOR;MAPK3;HIPK2
negative regulation of Wnt signaling pathway (GO:0030178)	0.00485539	GSK3B;GSK3A;RACK1
regulation of tumor necrosis factor-mediated signaling pathway (GO:0010803)	0.00488762	RACK1;RIPK1
positive regulation of cellular process (GO:0048522)	0.00495931	EPHA4;NTRK2;ERBB4;AKT1;PTK2
positive regulation of apoptotic signaling pathway (GO:2001235)	0.00505341	RACK1;RIPK1
regulation of signal transduction (GO:0009966)	0.00536576	SRC;LRRK2;FYN
positive regulation of DNA biosynthetic process (GO:2000573)	0.00539271	MAPK3;ATR
positive regulation of cysteine-type endopeptidase activity (GO:2001056)	0.00556619	FYN;TTBK1
regulation of angiogenesis (GO:0045765)	0.0057494	ROCK2;PGK1;HIPK2
regulation of extrinsic apoptotic signaling pathway (GO:2001236)	0.00592077	SRC;RIPK1
protein catabolic process (GO:0030163)	0.00592077	RIPK1;MTOR
positive regulation of catabolic process (GO:0009896)	0.00647156	GSK3B;GSK3A
negative regulation of multicellular organismal process (GO:0051241)	0.00665041	GSK3B;GSK3A;ROCK2
positive regulation of GTPase activity (GO:0043547)	0.00665041	NTRK1;GSK3B;RACK1
canonical Wnt signaling pathway (GO:0060070)	0.00666017	GSK3B;LRRK2
positive regulation of protein polymerization (GO:0032273)	0.00685126	PINK1;TTBK1
regulation of cell growth (GO:0001558)	0.00690992	RACK1;AKT1;MTOR
phosphatidylinositol-mediated signaling (GO:0048015)	0.00724087	NTRK1;AKT1
positive regulation of cell motility (GO:2000147)	0.00726525	ROCK2;RACK1;PTK2
regulation of I-kappaB kinase/NF-kappaB signaling (GO:0043122)	0.00753877	PINK1;TBK1;RIPK1
regulation of actin filament-based process (GO:0032970)	0.00764033	ROCK2;MTOR
positive regulation of JNK cascade (GO:0046330)	0.00764033	RIPK1;HIPK2
regulation of cytokine-mediated signaling pathway (GO:0001959)	0.00784373	RACK1;RIPK1
integrin-mediated signaling pathway (GO:0007229)	0.00804956	SRC;PTK2
actomyosin structure organization (GO:0031032)	0.00825782	ROCK2;SRC
establishment of protein localization to organelle (GO:0072594)	0.00825782	PINK1;AKT1
negative regulation of developmental process (GO:0051093)	0.0084685	PINK1;ROCK2
negative regulation of blood vessel morphogenesis (GO:2000181)	0.00868158	ROCK2;PGK1
negative regulation of collateral sprouting (GO:0048671)	0.00896846	ULK1
regulation of adenylate cyclase-activating G protein-coupled receptor signaling pathway (GO:0106070)	0.00896846	GSK3A
regulation of astrocyte activation (GO:0061888)	0.00896846	TTBK1
negative regulation of hydrogen peroxide metabolic process (GO:0010727)	0.00896846	FYN
beta-catenin destruction complex assembly (GO:1904885)	0.00896846	GSK3B
regulation of caveolin-mediated endocytosis (GO:2001286)	0.00896846	SRC
regulation of cell maturation (GO:1903429)	0.00896846	LRRK2
negative regulation of myosin-light-chain-phosphatase activity (GO:0035509)	0.00896846	ROCK2
caveolin-mediated endocytosis (GO:0072584)	0.00896846	MAPK3
regulation of cyclase activity (GO:0031279)	0.00896846	MAPK3
negative regulation of oxidative stress-induced neuron intrinsic apoptotic signaling pathway (GO:1903377)	0.00896846	PINK1
regulation of dendritic cell cytokine production (GO:0002730)	0.00896846	JAK3
negative regulation of protein acetylation (GO:1901984)	0.00896846	GSK3B
cellular response to brain-derived neurotrophic factor stimulus (GO:1990416)	0.00896846	NTRK2
negative regulation of skeletal muscle cell differentiation (GO:2001015)	0.00896846	EPHB1
cellular response to testosterone stimulus (GO:0071394)	0.00896846	ROCK2
regulation of hydrogen peroxide biosynthetic process (GO:0010728)	0.00896846	FYN
regulation of morphogenesis of a branching structure (GO:0060688)	0.00896846	LRRK2
PML body organization (GO:0030578)	0.00896846	HIPK2
regulation of synaptic vesicle recycling (GO:1903421)	0.00896846	CDK5
regulation of system process (GO:0044057)	0.00896846	ROCK2
positive regulation of deoxyribonuclease activity (GO:0032077)	0.00896846	AKT1
positive regulation of dopamine receptor signaling pathway (GO:0060161)	0.00896846	LRRK2
rescue of stalled ribosome (GO:0072344)	0.00896846	RACK1
response to acetylcholine (GO:1905144)	0.00896846	ROCK2
positive regulation of Golgi to plasma membrane protein transport (GO:0042998)	0.00896846	RACK1
insulin metabolic process (GO:1901142)	0.00896846	ERN1
positive regulation of mitochondrial depolarization (GO:0051901)	0.00896846	RACK1
intracellular distribution of mitochondria (GO:0048312)	0.00896846	LRRK2
positive regulation of necrotic cell death (GO:0010940)	0.00896846	RIPK1
kidney morphogenesis (GO:0060993)	0.00896846	LRRK2
modulation by symbiont of host autophagy (GO:0075071)	0.00896846	ULK1
mRNA cleavage (GO:0006379)	0.00896846	ERN1
regulation of protein localization to plasma membrane (GO:1903076)	0.00911493	CDK5;AKT1
activation of cysteine-type endopeptidase activity involved in apoptotic process (GO:0006919)	0.00933519	RACK1;RIPK1
negative regulation of protein modification process (GO:0031400)	0.00933519	GSK3B;LRRK2
regulation of Notch signaling pathway (GO:0008593)	0.00978281	SRC;AKT1
response to insulin (GO:0032868)	0.0100102	GSK3A;AKT1
positive regulation of cell population proliferation (GO:0008284)	0.0100743	NTRK2;ERBB4;AKT1;PTK2
positive regulation of protein catabolic process (GO:0045732)	0.0102398	GSK3B;GSK3A
positive regulation of signal transduction (GO:0009967)	0.0103876	ERN1;SRC;LRRK2
positive regulation of endothelial cell migration (GO:0010595)	0.0104719	ROCK2;AKT1
regulation of canonical Wnt signaling pathway (GO:0060828)	0.0104994	GSK3B;GSK3A;LRRK2
negative regulation of angiogenesis (GO:0016525)	0.0107062	ROCK2;PGK1
negative regulation of cardiac muscle tissue growth (GO:0055022)	0.0107527	GSK3A
negative regulation of establishment of protein localization to mitochondrion (GO:1903748)	0.0107527	LRRK2
negative regulation of excitatory postsynaptic potential (GO:0090394)	0.0107527	LRRK2
regulation of cellular response to hypoxia (GO:1900037)	0.0107527	ROCK2
regulation of glutamate receptor signaling pathway (GO:1900449)	0.0107527	FYN
regulation of hematopoietic stem cell proliferation (GO:1902033)	0.0107527	EIF2AK2
regulation of long-chain fatty acid import across plasma membrane (GO:0010746)	0.0107527	AKT1
regulation of protein autoubiquitination (GO:1902498)	0.0107527	LRRK2
regulation of protein targeting (GO:1903533)	0.0107527	PINK1
positive regulation of autophagy of mitochondrion in response to mitochondrial depolarization (GO:1904925)	0.0107527	PINK1
regulation of retrograde transport, endosome to Golgi (GO:1905279)	0.0107527	LRRK2
regulation of thymocyte apoptotic process (GO:0070243)	0.0107527	JAK3
response to angiotensin (GO:1990776)	0.0107527	ROCK2
positive regulation of histone phosphorylation (GO:0033129)	0.0107527	MAPK3
positive regulation of I-kappaB phosphorylation (GO:1903721)	0.0107527	AKT1
response to manganese ion (GO:0010042)	0.0107527	LRRK2
response to testosterone (GO:0033574)	0.0107527	ROCK2
retinal ganglion cell axon guidance (GO:0031290)	0.0107527	EPHB1
positive regulation of microglial cell activation (GO:1903980)	0.0107527	TTBK1
signal complex assembly (GO:0007172)	0.0107527	SRC
lymphocyte apoptotic process (GO:0070227)	0.0107527	RIPK1
telencephalon cell migration (GO:0022029)	0.0107527	LRRK2
TORC2 signaling (GO:0038203)	0.0107527	PINK1
positive regulation of neuron projection development (GO:0010976)	0.0109429	NTRK1;NTRK2
regulation of cysteine-type endopeptidase activity involved in apoptotic process (GO:0043281)	0.0111819	SRC;AKT1
transforming growth factor beta receptor signaling pathway (GO:0007179)	0.0111819	SRC;PTK2
regulation of actin cytoskeleton organization (GO:0032956)	0.0116668	ROCK2;MTOR
positive regulation of transport (GO:0051050)	0.0116668	GSK3B;GSK3A
regulation of peptidyl-tyrosine phosphorylation (GO:0050730)	0.0119127	SRC;FYN
positive regulation of cellular component biogenesis (GO:0044089)	0.0119127	GSK3B;RACK1
Wnt signaling pathway (GO:0016055)	0.0119127	GSK3B;LRRK2
protein-containing complex assembly (GO:0065003)	0.0121386	GSK3B;LRRK2;RIPK1
negative regulation of axon regeneration (GO:0048681)	0.0125339	EPHA4
angiotensin-activated signaling pathway (GO:0038166)	0.0125339	SRC
receptor-mediated endocytosis of virus by host cell (GO:0019065)	0.0125339	PIKFYVE
cellular response to interleukin-18 (GO:0071351)	0.0125339	AKT1
regulation of glial cell differentiation (GO:0045685)	0.0125339	EPHA4
negative regulation of T cell apoptotic process (GO:0070233)	0.0125339	JAK3
regulation of I-kappaB phosphorylation (GO:1903719)	0.0125339	AKT1
regulation of microtubule binding (GO:1904526)	0.0125339	TTBK2
death-inducing signaling complex assembly (GO:0071550)	0.0125339	RIPK1
detection of muscle stretch (GO:0035995)	0.0125339	PTK2
detection of stimulus involved in sensory perception of pain (GO:0062149)	0.0125339	EPHB1
regulation of myosin-light-chain-phosphatase activity (GO:0035507)	0.0125339	ROCK2
regulation of necrotic cell death (GO:0010939)	0.0125339	RIPK1
pentose metabolic process (GO:0019321)	0.0125339	FGGY
piecemeal microautophagy of the nucleus (GO:0034727)	0.0125339	ULK1
positive regulation by symbiont of host autophagy (GO:0075044)	0.0125339	ULK1
positive regulation of blood circulation (GO:1903524)	0.0125339	GSK3A
regulation of skeletal muscle satellite cell proliferation (GO:0014842)	0.0125339	EPHB1
regulation of T-helper 1 cell differentiation (GO:0045625)	0.0125339	JAK3
positive regulation of gastrulation (GO:2000543)	0.0125339	RACK1
positive regulation of lamellipodium morphogenesis (GO:2000394)	0.0125339	SRC
positive regulation of membrane depolarization (GO:1904181)	0.0125339	RACK1
interleukin-18-mediated signaling pathway (GO:0035655)	0.0125339	AKT1
positive regulation of mitochondrial membrane potential (GO:0010918)	0.0125339	AKT1
positive regulation of mitophagy in response to mitochondrial depolarization (GO:0098779)	0.0125339	PINK1
positive regulation of oxidative stress-induced cell death (GO:1903209)	0.0125339	RIPK1
late nucleophagy (GO:0044805)	0.0125339	ULK1
sphingosine-1-phosphate receptor signaling pathway (GO:0003376)	0.0125339	AKT1
positive regulation of protein localization to centrosome (GO:1904781)	0.0125339	GSK3B
lysosomal microautophagy (GO:0016237)	0.0125339	ULK1
modulation by symbiont of host apoptotic process (GO:0052150)	0.0125339	MAPK3
protein localization to endoplasmic reticulum exit site (GO:0070973)	0.0125339	LRRK2
response to UV (GO:0009411)	0.0136971	AKT1;ATR
cellular response to chemical stress (GO:0062197)	0.014227	PINK1;LRRK2
positive regulation of protein localization to membrane (GO:1905477)	0.014227	AKT1;FYN
negative regulation of fatty acid oxidation (GO:0046322)	0.014312	AKT1
negative regulation of glucose import (GO:0046325)	0.014312	GSK3A
negative regulation of long-term synaptic potentiation (GO:1900272)	0.014312	EPHA4
carbohydrate phosphorylation (GO:0046835)	0.014312	FGGY
regulation of collateral sprouting (GO:0048670)	0.014312	ULK1
negative regulation of neuron projection regeneration (GO:0070571)	0.014312	EPHA4
regulation of cyclic-nucleotide phosphodiesterase activity (GO:0051342)	0.014312	RACK1
negative regulation of osteoblast proliferation (GO:0033689)	0.014312	EIF2AK2
regulation of dendritic spine maintenance (GO:1902950)	0.014312	FYN
regulation of dopamine receptor signaling pathway (GO:0060159)	0.014312	LRRK2
regulation of endodeoxyribonuclease activity (GO:0032071)	0.014312	AKT1
regulation of establishment of protein localization to mitochondrion (GO:1903747)	0.014312	PINK1
regulation of extent of cell growth (GO:0061387)	0.014312	GSK3B
negative regulation of response to reactive oxygen species (GO:1901032)	0.014312	LRRK2
cellular response to interleukin-21 (GO:0098757)	0.014312	JAK3
regulation of Golgi to plasma membrane protein transport (GO:0042996)	0.014312	RACK1
regulation of lymphocyte apoptotic process (GO:0070228)	0.014312	JAK3
dendritic spine maintenance (GO:0097062)	0.014312	FYN
regulation of myeloid leukocyte differentiation (GO:0002761)	0.014312	MTOR
DNA damage induced protein phosphorylation (GO:0006975)	0.014312	MAPK3
regulation of nitrogen compound metabolic process (GO:0051171)	0.014312	ROCK2
regulation of oxidative stress-induced neuron death (GO:1903203)	0.014312	PINK1
regulation of protein localization to early endosome (GO:1902965)	0.014312	ROCK2
entry of bacterium into host cell (GO:0035635)	0.014312	SRC
ER overload response (GO:0006983)	0.014312	GSK3B
positive regulation of astrocyte differentiation (GO:0048711)	0.014312	TTBK1
forebrain neuron differentiation (GO:0021879)	0.014312	ERBB4
regulation of wound healing, spreading of epidermal cells (GO:1903689)	0.014312	MTOR
positive regulation of fibroblast migration (GO:0010763)	0.014312	PTK2
interleukin-21-mediated signaling pathway (GO:0038114)	0.014312	JAK3
positive regulation of protein localization to early endosome (GO:1902966)	0.014312	ROCK2
positive regulation of protein localization to endosome (GO:1905668)	0.014312	ROCK2
TORC1 signaling (GO:0038202)	0.014312	MTOR
tyrosine phosphorylation of STAT protein (GO:0007260)	0.014312	JAK3
progesterone receptor signaling pathway (GO:0050847)	0.014312	SRC
negative regulation by symbiont of host apoptotic process (GO:0033668)	0.014312	MAPK3
negative regulation by symbiont of host programmed cell death (GO:0052041)	0.014312	MAPK3
regulation of protein catabolic process (GO:0042176)	0.0144952	GSK3B;GSK3A
positive regulation of cellular protein metabolic process (GO:0032270)	0.0144952	AKT1;MTOR
intrinsic apoptotic signaling pathway (GO:0097193)	0.0144952	ERN1;HIPK2
positive regulation of cellular metabolic process (GO:0031325)	0.0153132	AKT1;RIPK1
protein localization to nucleus (GO:0034504)	0.0155902	PIKFYVE;AKT1
negative regulation of biomineralization (GO:0110150)	0.0160869	ROCK2
negative regulation of glycoprotein biosynthetic process (GO:0010561)	0.0160869	JAK3
bone cell development (GO:0098751)	0.0160869	SRC
bone resorption (GO:0045453)	0.0160869	SRC
regulation of cellular response to oxidative stress (GO:1900407)	0.0160869	PINK1
negative regulation of necroptotic process (GO:0060546)	0.0160869	RIPK1
negative regulation of nitric oxide biosynthetic process (GO:0045019)	0.0160869	ROCK2
negative regulation of nitric oxide metabolic process (GO:1904406)	0.0160869	ROCK2
regulation of endothelial cell development (GO:1901550)	0.0160869	ROCK2
regulation of ER to Golgi vesicle-mediated transport (GO:0060628)	0.0160869	LRRK2
cellular response to interleukin-9 (GO:0071355)	0.0160869	JAK3
regulation of glucan biosynthetic process (GO:0010962)	0.0160869	AKT1
plasminogen activation (GO:0031639)	0.0160869	PGK1
positive regulation of ATP biosynthetic process (GO:2001171)	0.0160869	PINK1
positive regulation of membrane potential (GO:0045838)	0.0160869	AKT1
interleukin-9-mediated signaling pathway (GO:0038113)	0.0160869	JAK3
intestinal epithelial cell differentiation (GO:0060575)	0.0160869	SRC
small RNA loading onto RISC (GO:0070922)	0.0160869	CLP1
mitochondrial fragmentation involved in apoptotic process (GO:0043653)	0.0160869	ERBB4
modulation of chemical synaptic transmission (GO:0050804)	0.0164341	CDK5;LRRK2
regulation of protein kinase activity (GO:0045859)	0.0167196	AKT1;PTK2
response to endoplasmic reticulum stress (GO:0034976)	0.0167196	ERN1;GSK3B
response to tumor necrosis factor (GO:0034612)	0.0167196	AKT1;RIPK1
regulation of protein serine/threonine kinase activity (GO:0071900)	0.0170074	SRC;AKT1
regulation of Wnt signaling pathway (GO:0030111)	0.0170074	LRRK2;RACK1
negative regulation of cellular protein catabolic process (GO:1903363)	0.0178587	EPHA4
cellular response to acetylcholine (GO:1905145)	0.0178587	ROCK2
cellular response to interleukin-4 (GO:0071353)	0.0178587	JAK3
cellular response to leucine (GO:0071233)	0.0178587	MTOR
cellular response to leucine starvation (GO:1990253)	0.0178587	MTOR
negative regulation of telomerase activity (GO:0051974)	0.0178587	SRC
cellular response to oxidised low-density lipoprotein particle stimulus (GO:0140052)	0.0178587	AKT1
negative regulation of transmembrane transport (GO:0034763)	0.0178587	AKT1
regulation of histone phosphorylation (GO:0033127)	0.0178587	MAPK3
nerve growth factor signaling pathway (GO:0038180)	0.0178587	NTRK1
neuron projection fasciculation (GO:0106030)	0.0178587	EPHA4
DNA damage response, signal transduction by p53 class mediator resulting in transcription of p21 class mediator (GO:0006978)	0.0178587	HIPK2
phagosome-lysosome fusion (GO:0090385)	0.0178587	PIKFYVE
regulation of protein localization to centrosome (GO:1904779)	0.0178587	GSK3B
positive regulation of cell activation (GO:0050867)	0.0178587	TTBK1
response to interleukin-4 (GO:0070670)	0.0178587	JAK3
response to leucine (GO:0043201)	0.0178587	MTOR
positive regulation of keratinocyte migration (GO:0051549)	0.0178587	MTOR
lactation (GO:0007595)	0.0178587	ERBB4
positive regulation of tissue remodeling (GO:0034105)	0.0178587	ROCK2
positive regulation of transcription by RNA polymerase III (GO:0045945)	0.0178587	MTOR
positive regulation of transcription of nucleolar large rRNA by RNA polymerase I (GO:1901838)	0.0178587	MTOR
modulation by symbiont of host process (GO:0044003)	0.0178587	PGK1
cellular response to transforming growth factor beta stimulus (GO:0071560)	0.0178832	SRC;PTK2
positive regulation of cellular component organization (GO:0051130)	0.0178832	GSK3B;RACK1
positive regulation of apoptotic process (GO:0043065)	0.0180547	CDK5;RACK1;RIPK1
cellular response to lectin (GO:1990858)	0.0181793	SRC;FYN
stimulatory C-type lectin receptor signaling pathway (GO:0002223)	0.0181793	SRC;FYN
negative regulation of cellular process (GO:0048523)	0.0182624	NTRK1;ERBB4;RACK1;EIF2AK2
positive regulation of cell projection organization (GO:0031346)	0.0187778	NTRK1;NTRK2
positive regulation of cysteine-type endopeptidase activity involved in apoptotic process (GO:0043280)	0.0193846	RACK1;RIPK1
innate immune response activating cell surface receptor signaling pathway (GO:0002220)	0.0193846	SRC;FYN
regulation of biosynthetic process (GO:0009889)	0.0196275	PIKFYVE
negative regulation of lymphocyte migration (GO:2000402)	0.0196275	AKT1
cellular glucan metabolic process (GO:0006073)	0.0196275	GSK3B
negative regulation of programmed necrotic cell death (GO:0062099)	0.0196275	RIPK1
negative regulation of protein maturation (GO:1903318)	0.0196275	LRRK2
cellular response to interleukin-2 (GO:0071352)	0.0196275	JAK3
negative regulation of T-helper cell differentiation (GO:0045623)	0.0196275	JAK3
regulation of lamellipodium morphogenesis (GO:2000392)	0.0196275	SRC
regulation of lymphocyte migration (GO:2000401)	0.0196275	AKT1
nucleus localization (GO:0051647)	0.0196275	MTOR
DNA damage response, signal transduction resulting in transcription (GO:0042772)	0.0196275	HIPK2
regulation of stress-activated protein kinase signaling cascade (GO:0070302)	0.0196275	MAPK3
regulation of T cell apoptotic process (GO:0070232)	0.0196275	JAK3
positive regulation of cellular respiration (GO:1901857)	0.0196275	PINK1
positive regulation of ceramide biosynthetic process (GO:2000304)	0.0196275	RACK1
positive regulation of integrin activation (GO:0033625)	0.0196275	SRC
positive regulation of macrophage differentiation (GO:0045651)	0.0196275	RIPK1
insulin-like growth factor receptor signaling pathway (GO:0048009)	0.0196275	AKT1
interleukin-2-mediated signaling pathway (GO:0038110)	0.0196275	JAK3
positive regulation of production of miRNAs involved in gene silencing by miRNA (GO:1903800)	0.0196275	RIPK1
synaptic vesicle transport (GO:0048489)	0.0196275	CDK5
tetrahydrobiopterin metabolic process (GO:0046146)	0.0196275	AKT1
positive regulation of sphingolipid biosynthetic process (GO:0090154)	0.0196275	RACK1
negative regulation of calcineurin-mediated signaling (GO:0106057)	0.0213931	GSK3B
negative regulation of calcineurin-NFAT signaling cascade (GO:0070885)	0.0213931	GSK3B
negative regulation of cardiac muscle hypertrophy (GO:0010614)	0.0213931	GSK3A
regulation of amyloid precursor protein catabolic process (GO:1902991)	0.0213931	ROCK2
regulation of astrocyte differentiation (GO:0048710)	0.0213931	EPHA4
regulation of axon regeneration (GO:0048679)	0.0213931	EPHA4
negative regulation of glucose transmembrane transport (GO:0010829)	0.0213931	GSK3A
axonal fasciculation (GO:0007413)	0.0213931	EPHA4
cellular response to growth hormone stimulus (GO:0071378)	0.0213931	PTK2
regulation of glycogen metabolic process (GO:0070873)	0.0213931	AKT1
regulation of keratinocyte migration (GO:0051547)	0.0213931	MTOR
regulation of leukocyte cell-cell adhesion (GO:1903037)	0.0213931	AKT1
nuclear body organization (GO:0030575)	0.0213931	HIPK2
phagolysosome assembly (GO:0001845)	0.0213931	PIKFYVE
regulation of response to oxidative stress (GO:1902882)	0.0213931	PINK1
positive regulation of endoplasmic reticulum unfolded protein response (GO:1900103)	0.0213931	ERN1
replicative senescence (GO:0090399)	0.0213931	ATR
positive regulation of neuroinflammatory response (GO:0150078)	0.0213931	TTBK1
toll-like receptor 3 signaling pathway (GO:0034138)	0.0213931	RIPK1
mitochondrion distribution (GO:0048311)	0.0213931	LRRK2
positive regulation of macromolecule biosynthetic process (GO:0010557)	0.0225407	AKT1;MTOR
pteridine-containing compound metabolic process (GO:0042558)	0.0231556	AKT1
purine ribonucleoside triphosphate metabolic process (GO:0009205)	0.0231556	LRRK2
regulation of actomyosin structure organization (GO:0110020)	0.0231556	ROCK2
negative regulation of endoplasmic reticulum unfolded protein response (GO:1900102)	0.0231556	RACK1
negative regulation of mononuclear cell migration (GO:0071676)	0.0231556	AKT1
cellular component maintenance (GO:0043954)	0.0231556	FYN
negative regulation of reactive oxygen species biosynthetic process (GO:1903427)	0.0231556	FYN
cellular response to interleukin-15 (GO:0071350)	0.0231556	JAK3
central nervous system neuron axonogenesis (GO:0021955)	0.0231556	EPHB1
regulation of lysosomal lumen pH (GO:0035751)	0.0231556	LRRK2
regulation of protein acetylation (GO:1901983)	0.0231556	GSK3B
entry into host (GO:0044409)	0.0231556	SRC
regulation of receptor signaling pathway via STAT (GO:1904892)	0.0231556	JAK3
positive regulation of cellular carbohydrate metabolic process (GO:0010676)	0.0231556	AKT1
regulation of tube diameter (GO:0035296)	0.0231556	ROCK2
reticulophagy (GO:0061709)	0.0231556	ULK1
interleukin-15-mediated signaling pathway (GO:0035723)	0.0231556	JAK3
synaptic vesicle localization (GO:0097479)	0.0231556	CDK5
positive regulation of purine nucleotide biosynthetic process (GO:1900373)	0.0231556	PINK1
vascular process in circulatory system (GO:0003018)	0.0231556	ROCK2
negative regulation of inflammatory response to antigenic stimulus (GO:0002862)	0.024868	SRC;FYN
negative regulation of interleukin-12 production (GO:0032695)	0.0249151	JAK3
cardiac left ventricle morphogenesis (GO:0003214)	0.0249151	GSK3A
regulation of fatty acid beta-oxidation (GO:0031998)	0.0249151	AKT1
regulation of gastrulation (GO:0010470)	0.0249151	RACK1
positive regulation of cardiac muscle cell proliferation (GO:0060045)	0.0249151	ERBB4
positive regulation of cyclase activity (GO:0031281)	0.0249151	MAPK3
regulation of transcription of nucleolar large rRNA by RNA polymerase I (GO:1901836)	0.0249151	MTOR
growth hormone receptor signaling pathway via JAK-STAT (GO:0060397)	0.0249151	JAK3
positive regulation of glucose metabolic process (GO:0010907)	0.0249151	AKT1
positive regulation of glycogen biosynthetic process (GO:0045725)	0.0249151	AKT1
heart process (GO:0003015)	0.0249151	FYN
response to UV-A (GO:0070141)	0.0249151	AKT1
smooth muscle contraction (GO:0006939)	0.0249151	ROCK2
mRNA cleavage involved in mRNA processing (GO:0098787)	0.0249151	ERN1
regulation of inflammatory response to antigenic stimulus (GO:0002861)	0.0252083	SRC;FYN
negative regulation of endoplasmic reticulum stress-induced intrinsic apoptotic signaling pathway (GO:1902236)	0.0266715	LRRK2
regulation of aerobic respiration (GO:1903715)	0.0266715	PINK1
regulation of dephosphorylation (GO:0035303)	0.0266715	SRC
negative regulation of protein processing (GO:0010955)	0.0266715	LRRK2
central nervous system neuron development (GO:0021954)	0.0266715	NTRK2
regulation of integrin activation (GO:0033623)	0.0266715	SRC
nitric oxide biosynthetic process (GO:0006809)	0.0266715	AKT1
contractile actin filament bundle assembly (GO:0030038)	0.0266715	SRC
regulation of macrophage differentiation (GO:0045649)	0.0266715	RIPK1
regulation of microglial cell activation (GO:1903978)	0.0266715	TTBK1
phosphatidylethanolamine biosynthetic process (GO:0006646)	0.0266715	CHKB
placenta development (GO:0001890)	0.0266715	PTK2
positive regulation of DNA damage response, signal transduction by p53 class mediator (GO:0043517)	0.0266715	ATR
GTP metabolic process (GO:0046039)	0.0266715	LRRK2
positive regulation of glycogen metabolic process (GO:0070875)	0.0266715	AKT1
response to muscle stretch (GO:0035994)	0.0266715	PTK2
stress fiber assembly (GO:0043149)	0.0266715	SRC
positive regulation of protein export from nucleus (GO:0046827)	0.0266715	GSK3B
tRNA splicing, via endonucleolytic cleavage and ligation (GO:0006388)	0.0266715	CLP1
protein localization to chromosome, telomeric region (GO:0070198)	0.0266715	ATR
protein localization to organelle (GO:0033365)	0.026938	PIKFYVE;LRRK2
regulation of mRNA stability (GO:0043488)	0.0283556	ROCK2;AKT1
negative regulation of cell-substrate junction organization (GO:0150118)	0.0284248	SRC
negative regulation of DNA replication (GO:0008156)	0.0284248	ATR
regulation of ATP biosynthetic process (GO:2001169)	0.0284248	PINK1
negative regulation of focal adhesion assembly (GO:0051895)	0.0284248	SRC
autophagy of nucleus (GO:0044804)	0.0284248	ULK1
body fluid secretion (GO:0007589)	0.0284248	ERBB4
regulation of ceramide biosynthetic process (GO:2000303)	0.0284248	RACK1
negative regulation of release of cytochrome c from mitochondria (GO:0090201)	0.0284248	AKT1
neuron projection organization (GO:0106027)	0.0284248	GSK3B
nitric oxide metabolic process (GO:0046209)	0.0284248	AKT1
dendritic spine morphogenesis (GO:0060997)	0.0284248	EPHB1
regulation of oxidative phosphorylation (GO:0002082)	0.0284248	PINK1
regulation of systemic arterial blood pressure (GO:0003073)	0.0284248	GSK3A
sympathetic nervous system development (GO:0048485)	0.0284248	NTRK1
positive regulation of small molecule metabolic process (GO:0062013)	0.0284248	AKT1
motor neuron axon guidance (GO:0008045)	0.0284248	EPHA4
necroptotic process (GO:0070266)	0.0284248	RIPK1
protein localization to endoplasmic reticulum (GO:0070972)	0.0284248	LRRK2
regulation of cytokine production (GO:0001817)	0.0298027	TBK1;EIF2AK2
cellular response to organic cyclic compound (GO:0071407)	0.0298027	ROCK2;LRRK2
negative regulation of cytokine production involved in immune response (GO:0002719)	0.030175	JAK3
negative regulation of interleukin-10 production (GO:0032693)	0.030175	JAK3
negative regulation of phagocytosis (GO:0050765)	0.030175	RACK1
regulation of establishment of endothelial barrier (GO:1903140)	0.030175	ROCK2
cellular response to gamma radiation (GO:0071480)	0.030175	ATR
regulation of Golgi organization (GO:1903358)	0.030175	MAPK3
regulation of neuroblast proliferation (GO:1902692)	0.030175	LRRK2
regulation of NLRP3 inflammasome complex assembly (GO:1900225)	0.030175	EIF2AK2
regulation of osteoblast proliferation (GO:0033688)	0.030175	EIF2AK2
positive regulation of cardiac muscle tissue growth (GO:0055023)	0.030175	ERBB4
regulation of stem cell proliferation (GO:0072091)	0.030175	EIF2AK2
positive regulation of cyclin-dependent protein serine/threonine kinase activity (GO:0045737)	0.030175	AKT1
positive regulation of macrophage activation (GO:0043032)	0.030175	TTBK1
RNA interference (GO:0016246)	0.030175	CLP1
positive regulation of muscle hypertrophy (GO:0014742)	0.030175	ROCK2
positive regulation of telomere capping (GO:1904355)	0.030175	MAPK3
negative regulation of amyloid-beta formation (GO:1902430)	0.030175	NTRK2
negative regulation of cell population proliferation (GO:0008285)	0.0303879	NTRK1;ERBB4;EIF2AK2
negative regulation of lipid catabolic process (GO:0050995)	0.0319222	AKT1
cell migration involved in sprouting angiogenesis (GO:0002042)	0.0319222	AKT1
regulation of membrane depolarization (GO:0003254)	0.0319222	LRRK2
regulation of oxidative stress-induced intrinsic apoptotic signaling pathway (GO:1902175)	0.0319222	AKT1
regulation of production of miRNAs involved in gene silencing by miRNA (GO:1903798)	0.0319222	RIPK1
endothelial cell proliferation (GO:0001935)	0.0319222	ERN1
establishment of vesicle localization (GO:0051650)	0.0319222	CDK5
positive regulation of cardiac muscle hypertrophy (GO:0010613)	0.0319222	ROCK2
response to interferon-alpha (GO:0035455)	0.0319222	EIF2AK2
RNA destabilization (GO:0050779)	0.0319222	ROCK2
interleukin-6-mediated signaling pathway (GO:0070102)	0.0319222	SRC
positive regulation of nitric-oxide synthase activity (GO:0051000)	0.0319222	AKT1
positive regulation of phosphoprotein phosphatase activity (GO:0032516)	0.0319222	MTOR
positive regulation of response to endoplasmic reticulum stress (GO:1905898)	0.0319222	ERN1
positive regulation of stress-activated protein kinase signaling cascade (GO:0070304)	0.0319222	EIF2AK2
programmed necrotic cell death (GO:0097300)	0.0319222	RIPK1
regulation of cell differentiation (GO:0045595)	0.0320279	EIF2AK2;PTK2
regulation of bicellular tight junction assembly (GO:2000810)	0.0336663	ROCK2
negative regulation of protein localization to nucleus (GO:1900181)	0.0336663	GSK3B
cellular response to interleukin-7 (GO:0098761)	0.0336663	JAK3
negative regulation of striated muscle cell differentiation (GO:0051154)	0.0336663	GSK3A
detection of mechanical stimulus (GO:0050982)	0.0336663	PTK2
regulation of nervous system process (GO:0031644)	0.0336663	ROCK2
diol metabolic process (GO:0034311)	0.0336663	AKT1
positive regulation of actin cytoskeleton reorganization (GO:2000251)	0.0336663	CDK5
positive regulation of G protein-coupled receptor signaling pathway (GO:0045745)	0.0336663	GSK3A
positive regulation of mitochondrial fission (GO:0090141)	0.0336663	PINK1
interleukin-7-mediated signaling pathway (GO:0038111)	0.0336663	JAK3
mitochondrion localization (GO:0051646)	0.0336663	LRRK2
postsynaptic membrane organization (GO:0001941)	0.0336663	MUSK
negative regulation of amyloid precursor protein catabolic process (GO:1902992)	0.0336663	NTRK2
heart development (GO:0007507)	0.0350938	ERBB4;PTK2
cellular response to nitrogen compound (GO:1901699)	0.0354073	ROCK2
negative regulation of telomere maintenance via telomerase (GO:0032211)	0.0354073	SRC
cortical actin cytoskeleton organization (GO:0030866)	0.0354073	ROCK2
oligodendrocyte differentiation (GO:0048709)	0.0354073	CDK5
regulation of programmed necrotic cell death (GO:0062098)	0.0354073	RIPK1
regulation of protein kinase A signaling (GO:0010738)	0.0354073	LRRK2
regulation of protein localization to cell periphery (GO:1904375)	0.0354073	CDK5
energy reserve metabolic process (GO:0006112)	0.0354073	GSK3B
regulation of protein modification by small protein conjugation or removal (GO:1903320)	0.0354073	PINK1
positive regulation of embryonic development (GO:0040019)	0.0354073	RACK1
positive regulation of heart contraction (GO:0045823)	0.0354073	GSK3A
positive regulation of interferon-alpha production (GO:0032727)	0.0354073	TBK1
positive regulation of peptidyl-lysine acetylation (GO:2000758)	0.0354073	MAPK3
myeloid cell development (GO:0061515)	0.0354073	SRC
negative regulation of canonical Wnt signaling pathway (GO:0090090)	0.0354849	GSK3B;GSK3A
autonomic nervous system development (GO:0048483)	0.0371453	NTRK1
beta-catenin destruction complex disassembly (GO:1904886)	0.0371453	GSK3B
regulation of cardiac muscle cell proliferation (GO:0060043)	0.0371453	ERBB4
negative regulation of microtubule depolymerization (GO:0007026)	0.0371453	TTBK2
negative regulation of peptidyl-serine phosphorylation (GO:0033137)	0.0371453	RACK1
negative regulation of response to wounding (GO:1903035)	0.0371453	EPHA4
regulation of fibroblast migration (GO:0010762)	0.0371453	PTK2
cellular response to steroid hormone stimulus (GO:0071383)	0.0371453	SRC
neuron apoptotic process (GO:0051402)	0.0371453	CDK5
focal adhesion assembly (GO:0048041)	0.0371453	SRC
regulation of transcription by RNA polymerase III (GO:0006359)	0.0371453	MTOR
response to progesterone (GO:0032570)	0.0371453	SRC
intrinsic apoptotic signaling pathway in response to DNA damage by p53 class mediator (GO:0042771)	0.0371453	HIPK2
positive regulation of phosphatase activity (GO:0010922)	0.0371453	MTOR
positive regulation of vascular associated smooth muscle cell proliferation (GO:1904707)	0.0371453	ERN1
negative regulation of biomineral tissue development (GO:0070168)	0.0388803	ROCK2
negative regulation of lymphocyte activation (GO:0051250)	0.0388803	JAK3
negative regulation of protein dephosphorylation (GO:0035308)	0.0388803	GSK3B
regulation of endoplasmic reticulum stress-induced intrinsic apoptotic signaling pathway (GO:1902235)	0.0388803	LRRK2
negative regulation of small molecule metabolic process (GO:0062014)	0.0388803	GSK3A
osteoclast differentiation (GO:0030316)	0.0388803	SRC
regulation of vacuole organization (GO:0044088)	0.0388803	PIKFYVE
positive regulation of peptidase activity (GO:0010952)	0.0388803	PINK1
positive regulation of signal transduction by p53 class mediator (GO:1901798)	0.0388803	ATR
positive regulation of translational initiation (GO:0045948)	0.0388803	MTOR
neuron differentiation (GO:0030182)	0.0390804	NTRK2;CDK5
organelle organization (GO:0006996)	0.039378	PIKFYVE;PINK1;LRRK2
mitochondrion organization (GO:0007005)	0.0394882	PINK1;LRRK2
positive regulation of developmental process (GO:0051094)	0.0403088	PINK1;SRC
glycerophospholipid biosynthetic process (GO:0046474)	0.0403088	PIKFYVE;CHKB
organelle assembly (GO:0070925)	0.040558	NEK1;ULK1;TTBK2
negative regulation of extrinsic apoptotic signaling pathway in absence of ligand (GO:2001240)	0.0406122	AKT1
negative regulation of GTPase activity (GO:0034260)	0.0406122	LRRK2
regulation of calcium ion transmembrane transport (GO:1903169)	0.0406122	FYN
blood vessel endothelial cell migration (GO:0043534)	0.0406122	AKT1
negative regulation of intracellular protein transport (GO:0090317)	0.0406122	LRRK2
negative regulation of reactive oxygen species metabolic process (GO:2000378)	0.0406122	PINK1
negative regulation of signal transduction in absence of ligand (GO:1901099)	0.0406122	AKT1
negative regulation of smoothened signaling pathway (GO:0045879)	0.0406122	RACK1
regulation of necroptotic process (GO:0060544)	0.0406122	RIPK1
regulation of neural precursor cell proliferation (GO:2000177)	0.0406122	LRRK2
regulation of peptidase activity (GO:0052547)	0.0406122	PINK1
regulation of protein export from nucleus (GO:0046825)	0.0406122	GSK3B
ERK1 and ERK2 cascade (GO:0070371)	0.0406122	MAPK3
regulation of telomere capping (GO:1904353)	0.0406122	MAPK3
positive regulation of histone acetylation (GO:0035066)	0.0406122	MAPK3
positive regulation of transcription by RNA polymerase I (GO:0045943)	0.0406122	MTOR
negative regulation of immune response (GO:0050777)	0.0407215	SRC;FYN
protein stabilization (GO:0050821)	0.0411358	EPHA4;PINK1
positive regulation of cellular biosynthetic process (GO:0031328)	0.0415518	AKT1;MTOR
regulation of cardiac muscle hypertrophy (GO:0010611)	0.0423411	ROCK2
regulation of cell size (GO:0008361)	0.0423411	MTOR
canonical glycolysis (GO:0061621)	0.0423411	PGK1
negative regulation of neuron differentiation (GO:0045665)	0.0423411	GSK3B
negative regulation of protein depolymerization (GO:1901880)	0.0423411	TTBK2
negative regulation of synaptic transmission (GO:0050805)	0.0423411	LRRK2
regulation of monooxygenase activity (GO:0032768)	0.0423411	AKT1
positive regulation of cellular response to transforming growth factor beta stimulus (GO:1903846)	0.0423411	HIPK2
glucose catabolic process to pyruvate (GO:0061718)	0.0423411	PGK1
response to gamma radiation (GO:0010332)	0.0423411	ATR
positive regulation of neuron apoptotic process (GO:0043525)	0.0423411	CDK5
positive regulation of protein targeting to membrane (GO:0090314)	0.0423411	FYN
mammary gland development (GO:0030879)	0.0423411	ERBB4
positive regulation of transforming growth factor beta receptor signaling pathway (GO:0030511)	0.0423411	HIPK2
protein kinase B signaling (GO:0043491)	0.0423411	AKT1
negative regulation of cytokine production (GO:0001818)	0.0423886	TBK1;JAK3
negative regulation of cellular carbohydrate metabolic process (GO:0010677)	0.0440669	GSK3A
regulation of calcium ion import (GO:0090279)	0.0440669	FYN
regulation of epidermal cell differentiation (GO:0045604)	0.0440669	ROCK2
regulation of interferon-alpha production (GO:0032647)	0.0440669	TBK1
regulation of microtubule depolymerization (GO:0031114)	0.0440669	TTBK2
regulation of protein processing (GO:0070613)	0.0440669	LRRK2
positive regulation of ERBB signaling pathway (GO:1901186)	0.0440669	AKT1
glycolytic process through glucose-6-phosphate (GO:0061620)	0.0440669	PGK1
positive regulation of release of cytochrome c from mitochondria (GO:0090200)	0.0440669	PINK1
regulation of actin filament bundle assembly (GO:0032231)	0.0457898	ROCK2
regulation of biomineral tissue development (GO:0070167)	0.0457898	ROCK2
negative regulation of telomere maintenance via telomere lengthening (GO:1904357)	0.0457898	SRC
regulation of synapse organization (GO:0050807)	0.0457898	EPHA4
positive regulation of G1/S transition of mitotic cell cycle (GO:1900087)	0.0457898	AKT1
positive regulation of glucose import (GO:0046326)	0.0457898	AKT1
RNA polyadenylation (GO:0043631)	0.0457898	CLP1
mRNA polyadenylation (GO:0006378)	0.0457898	CLP1
nervous system development (GO:0007399)	0.0459633	CDK5;ERBB4;EPHB1
negative regulation of insulin receptor signaling pathway (GO:0046627)	0.0475096	GSK3A
regulation of cell junction assembly (GO:1901888)	0.0475096	ROCK2
cellular response to unfolded protein (GO:0034620)	0.0475096	ERN1
positive regulation of gene silencing by miRNA (GO:2000637)	0.0475096	RIPK1
positive regulation of nitric oxide biosynthetic process (GO:0045429)	0.0475096	AKT1
stress-activated protein kinase signaling cascade (GO:0031098)	0.0475096	MAPK3
melanosome organization (GO:0032438)	0.0475096	PIKFYVE
modulation of excitatory postsynaptic potential (GO:0098815)	0.0475096	LRRK2
presynaptic endocytosis (GO:0140238)	0.0475096	CDK5
cellular response to tumor necrosis factor (GO:0071356)	0.0475409	AKT1;RIPK1
negative regulation of axonogenesis (GO:0050771)	0.0492264	ULK1
negative regulation of cellular response to insulin stimulus (GO:1900077)	0.0492264	GSK3A
receptor clustering (GO:0043113)	0.0492264	MUSK
regulation of calcineurin-NFAT signaling cascade (GO:0070884)	0.0492264	GSK3B
regulation of calcium-mediated signaling (GO:0050848)	0.0492264	LRRK2
negative regulation of phosphatase activity (GO:0010923)	0.0492264	GSK3B
regulation of DNA damage response, signal transduction by p53 class mediator (GO:0043516)	0.0492264	ATR
cellular response to acid chemical (GO:0071229)	0.0492264	MTOR
regulation of extrinsic apoptotic signaling pathway in absence of ligand (GO:2001239)	0.0492264	AKT1
cellular response to interleukin-6 (GO:0071354)	0.0492264	SRC
regulation of reactive oxygen species biosynthetic process (GO:1903426)	0.0492264	PIKFYVE
glycogen metabolic process (GO:0005977)	0.0492264	GSK3B
RNA phosphodiester bond hydrolysis (GO:0090501)	0.0492264	ERN1
positive regulation of monooxygenase activity (GO:0032770)	0.0492264	AKT1
positive regulation of nitric oxide metabolic process (GO:1904407)	0.0492264	AKT1
positive regulation of phosphatidylinositol 3-kinase activity (GO:0043552)	0.0492264	PTK2
macromolecule catabolic process (GO:0009057)	0.0492264	MTOR
positive regulation of response to wounding (GO:1903036)	0.0492264	PTK2
positive regulation of synapse assembly (GO:0051965)	0.0492264	EPHB1
KEGG_Pathways
Term	P-value	Genes
Shigellosis	1.27e-11	GSK3B;GSK3A;TBK1;ROCK2;SRC;AKT1;RIPK1;MTOR;PTK2;MAPK3
Axon guidance	2.67e-11	GSK3B;EPHA4;CDK5;ROCK2;SRC;FYN;EPHB1;PTK2;MAPK3
ErbB signaling pathway	1.47e-10	GSK3B;SRC;ERBB4;AKT1;MTOR;PTK2;MAPK3
Human cytomegalovirus infection	1.78e-10	GSK3B;TBK1;ROCK2;SRC;AKT1;RIPK1;MTOR;PTK2;MAPK3
Chemokine signaling pathway	1.5e-09	GSK3B;GSK3A;ROCK2;SRC;AKT1;JAK3;PTK2;MAPK3
Lipid and atherosclerosis	3.66e-09	ERN1;GSK3B;TBK1;ROCK2;SRC;AKT1;PTK2;MAPK3
Yersinia infection	4.29e-09	GSK3B;TBK1;ROCK2;SRC;AKT1;PTK2;MAPK3
PI3K-Akt signaling pathway	9.52e-09	NTRK1;GSK3B;NTRK2;ERBB4;AKT1;JAK3;MTOR;PTK2;MAPK3
Kaposi sarcoma-associated herpesvirus infection	4.6e-08	GSK3B;TBK1;SRC;AKT1;EIF2AK2;MTOR;MAPK3
Focal adhesion	6.08e-08	GSK3B;ROCK2;SRC;AKT1;FYN;PTK2;MAPK3
Proteoglycans in cancer	6.96e-08	ROCK2;SRC;ERBB4;AKT1;MTOR;PTK2;MAPK3
Human immunodeficiency virus 1 infection	8.76e-08	TBK1;AKT1;RIPK1;MTOR;PTK2;MAPK3;ATR
Human papillomavirus infection	1.05e-07	GSK3B;TBK1;AKT1;EIF2AK2;MTOR;PTK2;MAPK3;ATR
Pathways of neurodegeneration	1.19e-07	ERN1;GSK3B;PINK1;TBK1;CDK5;LRRK2;ULK1;MTOR;MAPK3
Autophagy	1.52e-07	ERN1;TBK1;AKT1;ULK1;MTOR;MAPK3
Measles	1.66e-07	GSK3B;TBK1;RACK1;AKT1;EIF2AK2;JAK3
Alzheimer disease	2.4e-07	ERN1;GSK3B;CDK5;AKT1;EIF2AK2;ULK1;MTOR;MAPK3
Hepatitis C	3.41e-07	GSK3B;TBK1;AKT1;EIF2AK2;RIPK1;MAPK3
Growth hormone synthesis, secretion and action	2.23e-06	GSK3B;AKT1;MTOR;PTK2;MAPK3
Neurotrophin signaling pathway	2.23e-06	NTRK1;GSK3B;NTRK2;AKT1;MAPK3
Thyroid hormone signaling pathway	2.42e-06	GSK3B;SRC;AKT1;MTOR;MAPK3
Platelet activation	2.73e-06	ROCK2;SRC;AKT1;FYN;MAPK3
Pathways in cancer	3.68e-06	NTRK1;GSK3B;ROCK2;AKT1;JAK3;MTOR;PTK2;MAPK3
VEGF signaling pathway	3.75e-06	SRC;AKT1;PTK2;MAPK3
Apoptosis	5.31e-06	NTRK1;ERN1;AKT1;RIPK1;MAPK3
Mitophagy	6.63e-06	PINK1;TBK1;SRC;ULK1
Central carbon metabolism in cancer	7.45e-06	NTRK1;AKT1;MTOR;MAPK3
Prolactin signaling pathway	7.45e-06	GSK3B;SRC;AKT1;MAPK3
mTOR signaling pathway	7.89e-06	GSK3B;AKT1;ULK1;MTOR;MAPK3
Cellular senescence	8.4e-06	AKT1;MTOR;MAPK3;HIPK2;ATR
Hepatitis B	1.01e-05	TBK1;SRC;AKT1;JAK3;MAPK3
Colorectal cancer	1.69e-05	GSK3B;AKT1;MTOR;MAPK3
Pathogenic Escherichia coli infection	2.59e-05	ROCK2;SRC;FYN;RIPK1;MAPK3
Prostate cancer	2.72e-05	GSK3B;AKT1;MTOR;MAPK3
Choline metabolism in cancer	2.83e-05	CHKB;AKT1;MTOR;MAPK3
Epstein-Barr virus infection	2.92e-05	TBK1;AKT1;EIF2AK2;RIPK1;JAK3
T cell receptor signaling pathway	3.58e-05	GSK3B;AKT1;FYN;MAPK3
Toll-like receptor signaling pathway	3.58e-05	TBK1;AKT1;RIPK1;MAPK3
Regulation of actin cytoskeleton	4.21e-05	PIKFYVE;ROCK2;SRC;PTK2;MAPK3
Amyotrophic lateral sclerosis	4.28e-05	ERN1;PINK1;TBK1;ERBB4;ULK1;MTOR
HIF-1 signaling pathway	4.3e-05	PGK1;AKT1;MTOR;MAPK3
Ras signaling pathway	5.66e-05	NTRK1;NTRK2;TBK1;AKT1;MAPK3
Sphingolipid signaling pathway	6.06e-05	ROCK2;AKT1;FYN;MAPK3
Insulin signaling pathway	0.000105	GSK3B;AKT1;MTOR;MAPK3
Signaling pathways regulating pluripotency of stem cells	0.000124	GSK3B;AKT1;JAK3;MAPK3
Spinocerebellar ataxia	0.000124	ERN1;AKT1;ULK1;MTOR
Breast cancer	0.000137	GSK3B;AKT1;MTOR;MAPK3
Phospholipase D signaling pathway	0.000141	AKT1;FYN;MTOR;MAPK3
Gastric cancer	0.000145	GSK3B;AKT1;MTOR;MAPK3
Endometrial cancer	0.000154	GSK3B;AKT1;MAPK3
Non-alcoholic fatty liver disease	0.000169	ERN1;GSK3B;GSK3A;AKT1
MAPK signaling pathway	0.000172	NTRK1;NTRK2;ERBB4;AKT1;MAPK3
Hepatocellular carcinoma	0.000229	GSK3B;AKT1;MTOR;MAPK3
Acute myeloid leukemia	0.000237	AKT1;MTOR;MAPK3
Fc epsilon RI signaling pathway	0.000248	AKT1;FYN;MAPK3
Influenza A	0.000251	TBK1;AKT1;EIF2AK2;MAPK3
Adherens junction	0.000281	SRC;FYN;MAPK3
Non-small cell lung cancer	0.000293	AKT1;JAK3;MAPK3
Glioma	0.000331	AKT1;MTOR;MAPK3
Pancreatic cancer	0.000344	AKT1;MTOR;MAPK3
Neutrophil extracellular trap formation	0.000359	SRC;AKT1;MTOR;MAPK3
B cell receptor signaling pathway	0.000415	GSK3B;AKT1;MAPK3
Viral carcinogenesis	0.000471	SRC;EIF2AK2;JAK3;MAPK3
PD-L1 expression and PD-1 checkpoint pathway in cancer	0.000547	AKT1;MTOR;MAPK3
Human T-cell leukemia virus 1 infection	0.000626	AKT1;JAK3;MAPK3;ATR
IL-17 signaling pathway	0.000642	GSK3B;TBK1;MAPK3
Longevity regulating pathway	0.000814	AKT1;ULK1;MTOR
C-type lectin receptor signaling pathway	0.000861	SRC;AKT1;MAPK3
Chemical carcinogenesis	0.000867	SRC;AKT1;MTOR;MAPK3
Th17 cell differentiation	0.000935	JAK3;MTOR;MAPK3
Insulin resistance	0.00096	GSK3B;AKT1;MTOR
Salmonella infection	0.00101007	ROCK2;AKT1;RIPK1;MAPK3
TNF signaling pathway	0.00106687	AKT1;RIPK1;MAPK3
Cholinergic synapse	0.00109461	AKT1;FYN;MAPK3
AMPK signaling pathway	0.00130168	AKT1;ULK1;MTOR
Osteoclast differentiation	0.00153192	AKT1;FYN;MAPK3
Relaxin signaling pathway	0.00160208	SRC;AKT1;MAPK3
Dopaminergic synapse	0.00171106	GSK3B;GSK3A;AKT1
Herpes simplex virus 1 infection	0.00186962	TBK1;SRC;AKT1;EIF2AK2;MTOR
Apelin signaling pathway	0.00190282	AKT1;MTOR;MAPK3
Estrogen signaling pathway	0.00190282	SRC;AKT1;MAPK3
Fluid shear stress and atherosclerosis	0.00198312	SRC;AKT1;PTK2
Thyroid cancer	0.00201646	NTRK1;MAPK3
Bladder cancer	0.00247154	SRC;MAPK3
Oxytocin signaling pathway	0.00265324	ROCK2;SRC;MAPK3
Necroptosis	0.00290405	EIF2AK2;RIPK1;JAK3
JAK-STAT signaling pathway	0.00306132	AKT1;JAK3;MTOR
Type II diabetes mellitus	0.00310201	MTOR;MAPK3
cGMP-PKG signaling pathway	0.00333493	ROCK2;AKT1;MAPK3
Tuberculosis	0.00411516	SRC;AKT1;MAPK3
NOD-like receptor signaling pathway	0.00417938	TBK1;RIPK1;MAPK3
Cytosolic DNA-sensing pathway	0.00574221	TBK1;RIPK1
Diabetic cardiomyopathy	0.0057494	GSK3B;AKT1;MTOR
GnRH secretion	0.00592077	AKT1;MAPK3
Rap1 signaling pathway	0.00631362	SRC;AKT1;MAPK3
cAMP signaling pathway	0.00682276	ROCK2;AKT1;MAPK3
Adipocytokine signaling pathway	0.00685126	AKT1;MTOR
Renal cell carcinoma	0.00685126	AKT1;MAPK3
RIG-I-like receptor signaling pathway	0.00704483	TBK1;RIPK1
Melanoma	0.00743937	AKT1;MAPK3
Chronic myeloid leukemia	0.00825782	AKT1;MAPK3
Coronavirus disease	0.00829784	TBK1;EIF2AK2;MAPK3
Bacterial invasion of epithelial cells	0.0084685	SRC;PTK2
Calcium signaling pathway	0.00910055	NTRK1;NTRK2;ERBB4
Parkinson disease	0.0100564	ERN1;PINK1;LRRK2
Gap junction	0.0109429	SRC;MAPK3
Small cell lung cancer	0.0119127	AKT1;PTK2
Th1 and Th2 cell differentiation	0.0119127	JAK3;MAPK3
GnRH signaling pathway	0.0121608	SRC;MAPK3
Prion disease	0.0128839	GSK3B;FYN;MAPK3
Fc gamma R-mediated phagocytosis	0.013176	AKT1;MAPK3
Inflammatory mediator regulation of TRP channels	0.0134354	NTRK1;SRC
AGE-RAGE signaling pathway in diabetic complications	0.0139609	AKT1;MAPK3
Progesterone-mediated oocyte maturation	0.0139609	AKT1;MAPK3
Melanogenesis	0.014227	GSK3B;MAPK3
Chagas disease	0.0144952	AKT1;MAPK3
Toxoplasmosis	0.0172972	AKT1;MAPK3
Huntington disease	0.0174476	ERN1;ULK1;MTOR
Leukocyte transendothelial migration	0.0178832	ROCK2;PTK2
Cell cycle	0.0209375	GSK3B;ATR
FoxO signaling pathway	0.0231959	AKT1;MAPK3
Natural killer cell mediated cytotoxicity	0.0231959	FYN;MAPK3
Vascular smooth muscle contraction	0.0238589	ROCK2;MAPK3
Adrenergic signaling in cardiomyocytes	0.0298027	AKT1;MAPK3
Cushing syndrome	0.0316525	GSK3B;MAPK3
Wnt signaling pathway	0.0358776	GSK3B;ROCK2
Tight junction	0.0370661	ROCK2;SRC
Protein processing in endoplasmic reticulum	0.0378668	ERN1;EIF2AK2
Alcoholism	0.0440811	NTRK2;MAPK3
Transcriptional misregulation in cancer	0.0466667	NTRK1;PTK2

## Sheet: Table S5
Supplementary Table 5. miRNA-kinase interaction Table
Kinases	miRNAs
ERN1	hsa-let-7a-2-3p
FYN	hsa-let-7a-2-3p
GSK3B	hsa-let-7a-3p
PIKFYVE	hsa-let-7a-3p
ULK1	hsa-let-7a-3p
EPHA4	hsa-let-7a-5p
ERN1	hsa-let-7a-5p
FYN	hsa-let-7a-5p
HIPK2	hsa-let-7a-5p
NTRK2	hsa-let-7a-5p
PTK2	hsa-let-7a-5p
SRC	hsa-let-7a-5p
TBK1	hsa-let-7a-5p
ULK1	hsa-let-7a-5p
GSK3B	hsa-let-7b-3p
AKT1	hsa-let-7b-5p
ATR	hsa-let-7b-5p
CHKB	hsa-let-7b-5p
EPHA4	hsa-let-7b-5p
GSK3A	hsa-let-7b-5p
HIPK2	hsa-let-7b-5p
MTOR	hsa-let-7b-5p
NEK1	hsa-let-7b-5p
NTRK2	hsa-let-7b-5p
PINK1	hsa-let-7b-5p
PTK2	hsa-let-7b-5p
TBK1	hsa-let-7b-5p
ULK1	hsa-let-7b-5p
EPHA4	hsa-let-7c-5p
GSK3A	hsa-let-7c-5p
HIPK2	hsa-let-7c-5p
MTOR	hsa-let-7c-5p
NTRK2	hsa-let-7c-5p
PTK2	hsa-let-7c-5p
TBK1	hsa-let-7c-5p
ULK1	hsa-let-7c-5p
GSK3B	hsa-let-7d-3p
CLP1	hsa-let-7d-5p
EPHA4	hsa-let-7d-5p
FYN	hsa-let-7d-5p
HIPK2	hsa-let-7d-5p
MTOR	hsa-let-7d-5p
EPHA4	hsa-let-7e-5p
ERN1	hsa-let-7e-5p
HIPK2	hsa-let-7e-5p
NTRK2	hsa-let-7e-5p
PTK2	hsa-let-7e-5p
TBK1	hsa-let-7e-5p
GSK3B	hsa-let-7f-1-3p
PIKFYVE	hsa-let-7f-1-3p
ULK1	hsa-let-7f-1-3p
GSK3B	hsa-let-7f-2-3p
PGK1	hsa-let-7f-2-3p
TBK1	hsa-let-7f-2-3p
ATR	hsa-let-7f-5p
EPHA4	hsa-let-7f-5p
HIPK2	hsa-let-7f-5p
NTRK2	hsa-let-7f-5p
PTK2	hsa-let-7f-5p
TBK1	hsa-let-7f-5p
ULK1	hsa-let-7f-5p
ERN1	hsa-let-7g-3p
FYN	hsa-let-7g-3p
GSK3B	hsa-let-7g-3p
PTK2	hsa-let-7g-3p
EPHA4	hsa-let-7g-5p
HIPK2	hsa-let-7g-5p
NTRK2	hsa-let-7g-5p
PTK2	hsa-let-7g-5p
TBK1	hsa-let-7g-5p
ULK1	hsa-let-7g-5p
HIPK2	hsa-let-7i-3p
EPHA4	hsa-let-7i-5p
HIPK2	hsa-let-7i-5p
NTRK2	hsa-let-7i-5p
PTK2	hsa-let-7i-5p
TBK1	hsa-let-7i-5p
ULK1	hsa-let-7i-5p
AKT1	hsa-mir-100-5p
MTOR	hsa-mir-100-5p
PIKFYVE	hsa-mir-100-5p
CHKB	hsa-mir-101-3p
ERBB4	hsa-mir-101-3p
FYN	hsa-mir-101-3p
GSK3B	hsa-mir-101-3p
HIPK2	hsa-mir-101-3p
MTOR	hsa-mir-101-3p
NTRK2	hsa-mir-101-3p
PIKFYVE	hsa-mir-101-3p
GSK3B	hsa-mir-101-5p
HIPK2	hsa-mir-101-5p
PIKFYVE	hsa-mir-101-5p
EPHA4	hsa-mir-103a-2-5p
FYN	hsa-mir-103a-2-5p
PIKFYVE	hsa-mir-103a-2-5p
ROCK2	hsa-mir-103a-2-5p
EPHA4	hsa-mir-103a-3p
ERN1	hsa-mir-103a-3p
GSK3B	hsa-mir-103a-3p
HIPK2	hsa-mir-103a-3p
PGK1	hsa-mir-103a-3p
PINK1	hsa-mir-103a-3p
TBK1	hsa-mir-103a-3p
AKT1	hsa-mir-105-5p
EPHA4	hsa-mir-106a-5p
ROCK2	hsa-mir-106a-5p
ULK1	hsa-mir-106a-5p
AKT1	hsa-mir-106b-5p
EPHA4	hsa-mir-106b-5p
FYN	hsa-mir-106b-5p
PTK2	hsa-mir-106b-5p
RIPK1	hsa-mir-106b-5p
ROCK2	hsa-mir-106b-5p
ULK1	hsa-mir-106b-5p
EPHA4	hsa-mir-107
ERN1	hsa-mir-107
GSK3B	hsa-mir-107
HIPK2	hsa-mir-107
MAPK3	hsa-mir-107
PGK1	hsa-mir-107
PIKFYVE	hsa-mir-107
PINK1	hsa-mir-107
PIKFYVE	hsa-mir-10a-3p
EPHA4	hsa-mir-10a-5p
HIPK2	hsa-mir-10a-5p
NTRK2	hsa-mir-10a-5p
ROCK2	hsa-mir-10b-3p
AKT1	hsa-mir-10b-5p
EPHA4	hsa-mir-10b-5p
ERN1	hsa-mir-10b-5p
LRRK2	hsa-mir-10b-5p
NTRK2	hsa-mir-10b-5p
PGK1	hsa-mir-10b-5p
TTBK2	hsa-mir-1179
GSK3B	hsa-mir-1180-3p
RACK1	hsa-mir-1180-3p
ERN1	hsa-mir-1184
PIKFYVE	hsa-mir-1184
GSK3B	hsa-mir-1185-1-3p
PGK1	hsa-mir-1185-1-3p
TBK1	hsa-mir-1185-1-3p
GSK3B	hsa-mir-1185-2-3p
PGK1	hsa-mir-1185-2-3p
TBK1	hsa-mir-1185-2-3p
PIKFYVE	hsa-mir-1207-5p
FYN	hsa-mir-1208
GSK3B	hsa-mir-122-3p
HIPK2	hsa-mir-1224-3p
AKT1	hsa-mir-1224-5p
EPHA4	hsa-mir-1225-5p
ERN1	hsa-mir-1225-5p
PIKFYVE	hsa-mir-1225-5p
AKT1	hsa-mir-122-5p
CHKB	hsa-mir-122-5p
HIPK2	hsa-mir-122-5p
MTOR	hsa-mir-122-5p
NEK1	hsa-mir-122-5p
TTBK2	hsa-mir-122-5p
HIPK2	hsa-mir-1226-3p
PGK1	hsa-mir-1226-3p
RACK1	hsa-mir-1226-3p
RIPK1	hsa-mir-1226-3p
ULK1	hsa-mir-1226-3p
CHKB	hsa-mir-1229-3p
EPHB1	hsa-mir-1237-3p
ROCK2	hsa-mir-124
AKT1	hsa-mir-124-3p
EIF2AK2	hsa-mir-124-3p
FYN	hsa-mir-124-3p
GSK3B	hsa-mir-124-3p
HIPK2	hsa-mir-124-3p
JAK3	hsa-mir-124-3p
MAPK3	hsa-mir-124-3p
MTOR	hsa-mir-124-3p
NTRK2	hsa-mir-124-3p
PGK1	hsa-mir-124-3p
PINK1	hsa-mir-124-3p
PTK2	hsa-mir-124-3p
RACK1	hsa-mir-124-3p
ROCK2	hsa-mir-124-3p
SRC	hsa-mir-124-3p
TBK1	hsa-mir-124-3p
ULK1	hsa-mir-124-3p
GSK3B	hsa-mir-1246
PGK1	hsa-mir-1246
EPHB1	hsa-mir-1248
EPHB1	hsa-mir-1250-3p
EIF2AK2	hsa-mir-1252-3p
HIPK2	hsa-mir-1254
PGK1	hsa-mir-1254
ULK1	hsa-mir-1254
EPHA4	hsa-mir-1255a
EPHA4	hsa-mir-1255b-5p
FYN	hsa-mir-125a-3p
MAPK3	hsa-mir-125a-3p
PGK1	hsa-mir-125a-3p
AKT1	hsa-mir-125a-5p
ATR	hsa-mir-125a-5p
EPHA4	hsa-mir-125a-5p
GSK3B	hsa-mir-125a-5p
MTOR	hsa-mir-125a-5p
NTRK2	hsa-mir-125a-5p
PIKFYVE	hsa-mir-125a-5p
ROCK2	hsa-mir-125a-5p
ERN1	hsa-mir-125b-2-3p
FYN	hsa-mir-125b-2-3p
GSK3B	hsa-mir-125b-2-3p
AKT1	hsa-mir-125b-5p
ATR	hsa-mir-125b-5p
EPHA4	hsa-mir-125b-5p
GSK3B	hsa-mir-125b-5p
NTRK2	hsa-mir-125b-5p
PIKFYVE	hsa-mir-125b-5p
ROCK2	hsa-mir-125b-5p
ULK1	hsa-mir-1260a
ULK1	hsa-mir-1262
TBK1	hsa-mir-1263
AKT1	hsa-mir-126-3p
FGGY	hsa-mir-126-3p
MAPK3	hsa-mir-126-3p
NTRK2	hsa-mir-126-3p
AKT1	hsa-mir-126-5p
EIF2AK2	hsa-mir-126-5p
GSK3B	hsa-mir-126-5p
HIPK2	hsa-mir-126-5p
PIKFYVE	hsa-mir-126-5p
ROCK2	hsa-mir-126-5p
PIKFYVE	hsa-mir-1269a
AKT1	hsa-mir-1271-5p
ERN1	hsa-mir-1273e
JAK3	hsa-mir-1273g-3p
PGK1	hsa-mir-1273g-3p
HIPK2	hsa-mir-1276
ERN1	hsa-mir-1277-3p
GSK3B	hsa-mir-1277-5p
ROCK2	hsa-mir-1277-5p
TTBK2	hsa-mir-1277-5p
AKT1	hsa-mir-128-3p
CLP1	hsa-mir-128-3p
EPHA4	hsa-mir-128-3p
EPHB1	hsa-mir-128-3p
ERN1	hsa-mir-128-3p
FYN	hsa-mir-128-3p
GSK3B	hsa-mir-128-3p
HIPK2	hsa-mir-128-3p
MAPK3	hsa-mir-128-3p
MTOR	hsa-mir-128-3p
NTRK2	hsa-mir-128-3p
PTK2	hsa-mir-128-3p
ROCK2	hsa-mir-128-3p
ULK1	hsa-mir-1287-5p
PINK1	hsa-mir-1288-3p
ERN1	hsa-mir-1291
MAPK3	hsa-mir-1291
GSK3B	hsa-mir-129-1-3p
CHKB	hsa-mir-129-2-3p
EIF2AK2	hsa-mir-129-2-3p
EPHA4	hsa-mir-129-2-3p
ERN1	hsa-mir-129-2-3p
GSK3B	hsa-mir-129-2-3p
LRRK2	hsa-mir-129-2-3p
PINK1	hsa-mir-129-2-3p
RIPK1	hsa-mir-129-2-3p
TBK1	hsa-mir-129-2-3p
TTBK2	hsa-mir-129-2-3p
ULK1	hsa-mir-129-2-3p
FYN	hsa-mir-1292-5p
EPHA4	hsa-mir-1293
ULK1	hsa-mir-1293
ERN1	hsa-mir-1294
PGK1	hsa-mir-1295a
GSK3B	hsa-mir-129-5p
HIPK2	hsa-mir-129-5p
NEK1	hsa-mir-129-5p
AKT1	hsa-mir-1296-5p
PIKFYVE	hsa-mir-1296-5p
GSK3B	hsa-mir-1297
HIPK2	hsa-mir-1299
GSK3B	hsa-mir-1301-3p
HIPK2	hsa-mir-1301-3p
ULK1	hsa-mir-1301-3p
GSK3B	hsa-mir-1303
EPHA4	hsa-mir-1304-3p
PIKFYVE	hsa-mir-1304-3p
HIPK2	hsa-mir-1304-5p
EPHA4	hsa-mir-1305
PGK1	hsa-mir-1305
AKT1	hsa-mir-1306-5p
EIF2AK2	hsa-mir-130a-3p
EPHA4	hsa-mir-130a-3p
ERN1	hsa-mir-130a-3p
GSK3B	hsa-mir-130a-3p
PGK1	hsa-mir-130a-3p
PIKFYVE	hsa-mir-130a-3p
ROCK2	hsa-mir-130a-3p
EPHA4	hsa-mir-130b-3p
GSK3B	hsa-mir-130b-3p
PIKFYVE	hsa-mir-130b-3p
ROCK2	hsa-mir-130b-3p
GSK3B	hsa-mir-130b-5p
ROCK2	hsa-mir-130b-5p
EPHA4	hsa-mir-132-3p
GSK3B	hsa-mir-132-3p
HIPK2	hsa-mir-132-3p
LRRK2	hsa-mir-132-3p
NTRK2	hsa-mir-132-3p
PGK1	hsa-mir-132-3p
RACK1	hsa-mir-132-3p
HIPK2	hsa-mir-132-5p
ULK1	hsa-mir-132-5p
EIF2AK2	hsa-mir-133a-3p
FYN	hsa-mir-133a-3p
AKT1	hsa-mir-133b
AKT1	hsa-mir-1343-3p
GSK3A	hsa-mir-1343-3p
HIPK2	hsa-mir-1343-3p
JAK3	hsa-mir-1343-3p
MTOR	hsa-mir-1343-3p
PGK1	hsa-mir-1343-3p
PTK2	hsa-mir-1343-3p
ROCK2	hsa-mir-1343-3p
ULK1	hsa-mir-1343-3p
NTRK2	hsa-mir-135a-5p
PTK2	hsa-mir-135a-5p
ROCK2	hsa-mir-135a-5p
SRC	hsa-mir-135a-5p
AKT1	hsa-mir-135b-5p
HIPK2	hsa-mir-137
NTRK2	hsa-mir-137
PIKFYVE	hsa-mir-137
ROCK2	hsa-mir-138
GSK3B	hsa-mir-138-2-3p
AKT1	hsa-mir-138-5p
EIF2AK2	hsa-mir-138-5p
NTRK2	hsa-mir-138-5p
PTK2	hsa-mir-138-5p
ROCK2	hsa-mir-138-5p
HIPK2	hsa-mir-139-5p
NTRK2	hsa-mir-139-5p
PTK2	hsa-mir-139-5p
ROCK2	hsa-mir-139-5p
AKT1	hsa-mir-1-3p
ATR	hsa-mir-1-3p
CDK5	hsa-mir-1-3p
CHKB	hsa-mir-1-3p
CLP1	hsa-mir-1-3p
EIF2AK2	hsa-mir-1-3p
GSK3A	hsa-mir-1-3p
HIPK2	hsa-mir-1-3p
MAPK3	hsa-mir-1-3p
NTRK2	hsa-mir-1-3p
RIPK1	hsa-mir-1-3p
ROCK2	hsa-mir-1-3p
SRC	hsa-mir-1-3p
TBK1	hsa-mir-1-3p
ULK1	hsa-mir-1-3p
TTBK2	hsa-mir-140-3p
ERBB4	hsa-mir-140-5p
GSK3B	hsa-mir-140-5p
EIF2AK2	hsa-mir-141-3p
HIPK2	hsa-mir-141-3p
PGK1	hsa-mir-141-3p
PIKFYVE	hsa-mir-141-3p
PGK1	hsa-mir-141-5p
TBK1	hsa-mir-141-5p
EIF2AK2	hsa-mir-142-3p
GSK3A	hsa-mir-142-3p
JAK3	hsa-mir-142-3p
MUSK	hsa-mir-142-3p
ROCK2	hsa-mir-142-3p
ULK1	hsa-mir-142-5p
AKT1	hsa-mir-143-3p
EIF2AK2	hsa-mir-143-3p
HIPK2	hsa-mir-143-3p
NTRK2	hsa-mir-143-3p
EPHA4	hsa-mir-143-5p
PGK1	hsa-mir-143-5p
MTOR	hsa-mir-144-3p
ROCK2	hsa-mir-144-5p
NTRK2	hsa-mir-145-3p
AKT1	hsa-mir-145-5p
ERBB4	hsa-mir-145-5p
GSK3B	hsa-mir-145-5p
HIPK2	hsa-mir-145-5p
PTK2	hsa-mir-145-5p
EIF2AK2	hsa-mir-146a-5p
ERBB4	hsa-mir-146a-5p
GSK3B	hsa-mir-146a-5p
HIPK2	hsa-mir-146a-5p
JAK3	hsa-mir-146a-5p
MAPK3	hsa-mir-146a-5p
NEK1	hsa-mir-146a-5p
NTRK1	hsa-mir-146a-5p
PTK2	hsa-mir-146a-5p
SRC	hsa-mir-146a-5p
TTBK2	hsa-mir-146a-5p
ULK1	hsa-mir-146a-5p
ATR	hsa-mir-146b-5p
ERBB4	hsa-mir-146b-5p
GSK3B	hsa-mir-146b-5p
ULK1	hsa-mir-146b-5p
ATR	hsa-mir-147a
CHKB	hsa-mir-147a
CLP1	hsa-mir-147a
FYN	hsa-mir-147a
HIPK2	hsa-mir-147a
MOK	hsa-mir-147a
NEK1	hsa-mir-147a
NTRK1	hsa-mir-147a
PTK2	hsa-mir-147a
ULK1	hsa-mir-147a
HIPK2	hsa-mir-148a-3p
MOK	hsa-mir-148a-3p
PIKFYVE	hsa-mir-148a-3p
TTBK2	hsa-mir-148a-3p
GSK3B	hsa-mir-148a-5p
HIPK2	hsa-mir-148a-5p
ROCK2	hsa-mir-148a-5p
FYN	hsa-mir-148b-3p
MOK	hsa-mir-148b-3p
PIKFYVE	hsa-mir-148b-3p
TTBK2	hsa-mir-148b-3p
AKT1	hsa-mir-149-3p
PGK1	hsa-mir-149-3p
GSK3A	hsa-mir-149-5p
HIPK2	hsa-mir-149-5p
LRRK2	hsa-mir-149-5p
PGK1	hsa-mir-149-5p
ROCK2	hsa-mir-149-5p
NTRK2	hsa-mir-151a-3p
PGK1	hsa-mir-151a-3p
MOK	hsa-mir-152-3p
TTBK2	hsa-mir-152-3p
AKT1	hsa-mir-153-3p
EPHA4	hsa-mir-153-3p
NTRK2	hsa-mir-153-3p
EPHB1	hsa-mir-153-5p
EPHA4	hsa-mir-1537-3p
EIF2AK2	hsa-mir-155-3p
AKT1	hsa-mir-155-5p
ATR	hsa-mir-155-5p
CDK5	hsa-mir-155-5p
EIF2AK2	hsa-mir-155-5p
EPHA4	hsa-mir-155-5p
FYN	hsa-mir-155-5p
GSK3B	hsa-mir-155-5p
HIPK2	hsa-mir-155-5p
PGK1	hsa-mir-155-5p
ROCK2	hsa-mir-155-5p
SRC	hsa-mir-155-5p
TBK1	hsa-mir-155-5p
ULK1	hsa-mir-155-5p
AKT1	hsa-mir-15a-3p
EIF2AK2	hsa-mir-15a-5p
GSK3B	hsa-mir-15a-5p
HIPK2	hsa-mir-15a-5p
NTRK2	hsa-mir-15a-5p
PINK1	hsa-mir-15a-5p
TTBK2	hsa-mir-15a-5p
EIF2AK2	hsa-mir-15b-5p
GSK3B	hsa-mir-15b-5p
HIPK2	hsa-mir-15b-5p
NTRK2	hsa-mir-15b-5p
PINK1	hsa-mir-15b-5p
TTBK2	hsa-mir-15b-5p
MTOR	hsa-mir-16-2-3p
TBK1	hsa-mir-16-2-3p
ATR	hsa-mir-16-5p
CDK5	hsa-mir-16-5p
EIF2AK2	hsa-mir-16-5p
EPHA4	hsa-mir-16-5p
GSK3A	hsa-mir-16-5p
GSK3B	hsa-mir-16-5p
HIPK2	hsa-mir-16-5p
MAPK3	hsa-mir-16-5p
MTOR	hsa-mir-16-5p
NEK1	hsa-mir-16-5p
NTRK2	hsa-mir-16-5p
PINK1	hsa-mir-16-5p
PTK2	hsa-mir-16-5p
RIPK1	hsa-mir-16-5p
ROCK2	hsa-mir-16-5p
TBK1	hsa-mir-16-5p
TTBK2	hsa-mir-16-5p
ULK1	hsa-mir-16-5p
EIF2AK2	hsa-mir-17-3p
HIPK2	hsa-mir-17-3p
SRC	hsa-mir-17-3p
AKT1	hsa-mir-17-5p
EPHA4	hsa-mir-17-5p
EPHB1	hsa-mir-17-5p
GSK3B	hsa-mir-17-5p
MAPK3	hsa-mir-17-5p
MTOR	hsa-mir-17-5p
PGK1	hsa-mir-17-5p
ROCK2	hsa-mir-17-5p
ULK1	hsa-mir-17-5p
FYN	hsa-mir-181a-2-3p
PGK1	hsa-mir-181a-2-3p
PINK1	hsa-mir-181a-2-3p
HIPK2	hsa-mir-181a-5p
MAPK3	hsa-mir-181a-5p
NTRK2	hsa-mir-181a-5p
PGK1	hsa-mir-181a-5p
PTK2	hsa-mir-181a-5p
TBK1	hsa-mir-181a-5p
ULK1	hsa-mir-181a-5p
EPHA4	hsa-mir-181b-3p
NTRK2	hsa-mir-181b-3p
GSK3B	hsa-mir-181b-5p
MTOR	hsa-mir-181b-5p
PTK2	hsa-mir-181b-5p
TBK1	hsa-mir-181b-5p
ULK1	hsa-mir-181b-5p
NTRK2	hsa-mir-181c-3p
PTK2	hsa-mir-181c-5p
ULK1	hsa-mir-181c-5p
AKT1	hsa-mir-181d-5p
PTK2	hsa-mir-181d-5p
TBK1	hsa-mir-181d-5p
ULK1	hsa-mir-181d-5p
HIPK2	hsa-mir-1825
PTK2	hsa-mir-1825
AKT1	hsa-mir-182-5p
EIF2AK2	hsa-mir-182-5p
FYN	hsa-mir-182-5p
GSK3B	hsa-mir-182-5p
HIPK2	hsa-mir-182-5p
PTK2	hsa-mir-182-5p
ROCK2	hsa-mir-182-5p
ERN1	hsa-mir-1827
ATR	hsa-mir-183-3p
EIF2AK2	hsa-mir-183-5p
EPHA4	hsa-mir-183-5p
GSK3B	hsa-mir-183-5p
HIPK2	hsa-mir-183-5p
RACK1	hsa-mir-183-5p
ROCK2	hsa-mir-183-5p
ULK1	hsa-mir-183-5p
AKT1	hsa-mir-184
AKT1	hsa-mir-185
AKT1	hsa-mir-185-3p
HIPK2	hsa-mir-185-3p
JAK3	hsa-mir-185-3p
PIKFYVE	hsa-mir-185-3p
AKT1	hsa-mir-185-5p
ATR	hsa-mir-185-5p
EPHA4	hsa-mir-185-5p
GSK3B	hsa-mir-185-5p
HIPK2	hsa-mir-185-5p
NTRK2	hsa-mir-185-5p
AKT1	hsa-mir-186-3p
GSK3B	hsa-mir-186-3p
EIF2AK2	hsa-mir-186-5p
ERN1	hsa-mir-186-5p
HIPK2	hsa-mir-186-5p
PGK1	hsa-mir-186-5p
RACK1	hsa-mir-186-5p
RIPK1	hsa-mir-186-5p
TBK1	hsa-mir-186-5p
ULK1	hsa-mir-186-5p
GSK3B	hsa-mir-188-3p
AKT1	hsa-mir-188-5p
SRC	hsa-mir-188-5p
HIPK2	hsa-mir-18a-3p
PGK1	hsa-mir-18a-3p
ULK1	hsa-mir-18a-3p
EIF2AK2	hsa-mir-18a-5p
EPHA4	hsa-mir-18a-5p
HIPK2	hsa-mir-18a-5p
RACK1	hsa-mir-18a-5p
ULK1	hsa-mir-18a-5p
EPHA4	hsa-mir-18b-5p
HIPK2	hsa-mir-18b-5p
AKT1	hsa-mir-1908-5p
FYN	hsa-mir-1908-5p
ROCK2	hsa-mir-1908-5p
ULK1	hsa-mir-1908-5p
GSK3B	hsa-mir-190a-3p
ROCK2	hsa-mir-190a-3p
EIF2AK2	hsa-mir-190a-5p
EIF2AK2	hsa-mir-190b
AKT1	hsa-mir-1910-5p
GSK3B	hsa-mir-1910-5p
HIPK2	hsa-mir-1910-5p
ULK1	hsa-mir-1910-5p
EPHA4	hsa-mir-1911-3p
PGK1	hsa-mir-1913
PTK2	hsa-mir-1913
GSK3A	hsa-mir-1914-3p
HIPK2	hsa-mir-1915-3p
CDK5	hsa-mir-191-5p
ERN1	hsa-mir-191-5p
FYN	hsa-mir-191-5p
GSK3B	hsa-mir-191-5p
MAPK3	hsa-mir-191-5p
MTOR	hsa-mir-191-5p
PTK2	hsa-mir-191-5p
AKT1	hsa-mir-192-3p
ERN1	hsa-mir-192-3p
AKT1	hsa-mir-192-5p
GSK3A	hsa-mir-192-5p
HIPK2	hsa-mir-192-5p
NEK1	hsa-mir-192-5p
ERBB4	hsa-mir-193a-3p
HIPK2	hsa-mir-193a-3p
PTK2	hsa-mir-193a-3p
FYN	hsa-mir-193a-5p
MTOR	hsa-mir-193a-5p
AKT1	hsa-mir-193b-3p
EPHA4	hsa-mir-193b-3p
PTK2	hsa-mir-193b-3p
SRC	hsa-mir-193b-3p
SRC	hsa-mir-194-3p
PGK1	hsa-mir-194-5p
CDK5	hsa-mir-195-5p
EIF2AK2	hsa-mir-195-5p
EPHA4	hsa-mir-195-5p
GSK3B	hsa-mir-195-5p
HIPK2	hsa-mir-195-5p
MAPK3	hsa-mir-195-5p
NTRK2	hsa-mir-195-5p
PINK1	hsa-mir-195-5p
TTBK2	hsa-mir-195-5p
HIPK2	hsa-mir-196a-5p
PIKFYVE	hsa-mir-196a-5p
AKT1	hsa-mir-196b-5p
MTOR	hsa-mir-196b-5p
PIKFYVE	hsa-mir-196b-5p
RACK1	hsa-mir-196b-5p
EPHA4	hsa-mir-197-3p
HIPK2	hsa-mir-197-3p
TBK1	hsa-mir-197-3p
AKT1	hsa-mir-1976
JAK3	hsa-mir-198
PGK1	hsa-mir-198
AKT1	hsa-mir-199a-3p
MTOR	hsa-mir-199a-3p
PIKFYVE	hsa-mir-199a-3p
TBK1	hsa-mir-199a-3p
ERN1	hsa-mir-199a-5p
GSK3B	hsa-mir-199a-5p
PIKFYVE	hsa-mir-199b-3p
ERBB4	hsa-mir-19a
AKT1	hsa-mir-19a-3p
EPHA4	hsa-mir-19a-3p
ERBB4	hsa-mir-19a-3p
FYN	hsa-mir-19a-3p
GSK3B	hsa-mir-19a-3p
HIPK2	hsa-mir-19a-3p
LRRK2	hsa-mir-19a-3p
NTRK2	hsa-mir-19a-3p
PGK1	hsa-mir-19a-3p
PIKFYVE	hsa-mir-19a-3p
ULK1	hsa-mir-19a-3p
ERBB4	hsa-mir-19b-3p
FYN	hsa-mir-19b-3p
GSK3B	hsa-mir-19b-3p
HIPK2	hsa-mir-19b-3p
LRRK2	hsa-mir-19b-3p
NTRK2	hsa-mir-19b-3p
PGK1	hsa-mir-19b-3p
PIKFYVE	hsa-mir-19b-3p
EIF2AK2	hsa-mir-200a-3p
PGK1	hsa-mir-200a-3p
PIKFYVE	hsa-mir-200a-3p
EPHA4	hsa-mir-200a-5p
PIKFYVE	hsa-mir-200b-3p
PTK2	hsa-mir-200b-3p
ROCK2	hsa-mir-200b-3p
TBK1	hsa-mir-200b-3p
ULK1	hsa-mir-200b-3p
ROCK2	hsa-mir-200b-5p
NTRK2	hsa-mir-200c-3p
PIKFYVE	hsa-mir-200c-3p
PTK2	hsa-mir-200c-3p
ROCK2	hsa-mir-200c-3p
TBK1	hsa-mir-200c-3p
EPHA4	hsa-mir-202-3p
FYN	hsa-mir-202-3p
EIF2AK2	hsa-mir-202-5p
EIF2AK2	hsa-mir-203a-3p
GSK3B	hsa-mir-203a-3p
HIPK2	hsa-mir-203a-3p
PTK2	hsa-mir-203a-3p
ROCK2	hsa-mir-203a-3p
SRC	hsa-mir-203a-3p
TBK1	hsa-mir-203a-3p
ULK1	hsa-mir-203a-3p
EIF2AK2	hsa-mir-204-5p
EPHA4	hsa-mir-204-5p
GSK3A	hsa-mir-204-5p
GSK3B	hsa-mir-204-5p
NTRK2	hsa-mir-204-5p
PIKFYVE	hsa-mir-204-5p
AKT1	hsa-mir-205-5p
LRRK2	hsa-mir-205-5p
SRC	hsa-mir-205-5p
AKT1	hsa-mir-206
MTOR	hsa-mir-20a-3p
TTBK2	hsa-mir-20a-3p
AKT1	hsa-mir-20a-5p
EPHA4	hsa-mir-20a-5p
FYN	hsa-mir-20a-5p
MTOR	hsa-mir-20a-5p
PGK1	hsa-mir-20a-5p
PTK2	hsa-mir-20a-5p
ROCK2	hsa-mir-20a-5p
ULK1	hsa-mir-20a-5p
EPHA4	hsa-mir-20b-5p
NTRK2	hsa-mir-20b-5p
ROCK2	hsa-mir-20b-5p
ULK1	hsa-mir-20b-5p
ATR	hsa-mir-210-3p
EPHA4	hsa-mir-210-3p
FYN	hsa-mir-210-3p
HIPK2	hsa-mir-210-3p
ROCK2	hsa-mir-210-3p
TBK1	hsa-mir-210-3p
GSK3B	hsa-mir-2110
TBK1	hsa-mir-2110
ULK1	hsa-mir-2114-5p
EPHA4	hsa-mir-211-5p
EIF2AK2	hsa-mir-212-3p
GSK3B	hsa-mir-212-3p
PGK1	hsa-mir-212-3p
GSK3A	hsa-mir-212-5p
GSK3B	hsa-mir-212-5p
PGK1	hsa-mir-212-5p
EIF2AK2	hsa-mir-21-3p
HIPK2	hsa-mir-21-3p
MTOR	hsa-mir-21-3p
PINK1	hsa-mir-21-3p
ULK1	hsa-mir-21-3p
ERN1	hsa-mir-214-3p
MAPK3	hsa-mir-214-3p
PGK1	hsa-mir-214-3p
RIPK1	hsa-mir-214-5p
EPHA4	hsa-mir-21-5p
FYN	hsa-mir-21-5p
HIPK2	hsa-mir-21-5p
NEK1	hsa-mir-21-5p
PGK1	hsa-mir-21-5p
PTK2	hsa-mir-21-5p
ROCK2	hsa-mir-21-5p
TBK1	hsa-mir-21-5p
EPHA4	hsa-mir-216a-5p
HIPK2	hsa-mir-216a-5p
PIKFYVE	hsa-mir-216a-5p
FYN	hsa-mir-217
PIKFYVE	hsa-mir-217
PGK1	hsa-mir-218-1-3p
ATR	hsa-mir-218-5p
CHKB	hsa-mir-218-5p
ERBB4	hsa-mir-218-5p
HIPK2	hsa-mir-218-5p
MTOR	hsa-mir-218-5p
ATR	hsa-mir-219a-2-3p
TBK1	hsa-mir-219a-2-3p
ERN1	hsa-mir-219b-3p
TBK1	hsa-mir-219b-3p
TBK1	hsa-mir-221
CLP1	hsa-mir-221-3p
ERBB4	hsa-mir-221-3p
JAK3	hsa-mir-221-3p
MTOR	hsa-mir-221-3p
PGK1	hsa-mir-221-3p
TBK1	hsa-mir-221-3p
MAPK3	hsa-mir-221-5p
PIKFYVE	hsa-mir-221-5p
SRC	hsa-mir-221-5p
ULK1	hsa-mir-221-5p
HIPK2	hsa-mir-222-3p
JAK3	hsa-mir-222-3p
PIKFYVE	hsa-mir-222-5p
MTOR	hsa-mir-223-3p
TTBK2	hsa-mir-223-3p
ROCK2	hsa-mir-223-5p
AKT1	hsa-mir-22-3p
ERBB4	hsa-mir-22-3p
GSK3B	hsa-mir-22-3p
NTRK2	hsa-mir-22-3p
PIKFYVE	hsa-mir-22-3p
ULK1	hsa-mir-22-3p
EPHA4	hsa-mir-224-5p
FYN	hsa-mir-224-5p
GSK3A	hsa-mir-224-5p
GSK3B	hsa-mir-224-5p
HIPK2	hsa-mir-224-5p
MTOR	hsa-mir-224-5p
PIKFYVE	hsa-mir-224-5p
RIPK1	hsa-mir-224-5p
TTBK2	hsa-mir-224-5p
AKT1	hsa-mir-22-5p
EPHA4	hsa-mir-22-5p
FYN	hsa-mir-22-5p
HIPK2	hsa-mir-22-5p
PGK1	hsa-mir-22-5p
ROCK2	hsa-mir-22-5p
SRC	hsa-mir-22-5p
AKT1	hsa-mir-2355-5p
FGGY	hsa-mir-2355-5p
SRC	hsa-mir-2355-5p
ATR	hsa-mir-23a-3p
ERBB4	hsa-mir-23a-3p
FYN	hsa-mir-23a-3p
GSK3B	hsa-mir-23a-3p
HIPK2	hsa-mir-23a-3p
PTK2	hsa-mir-23a-3p
ULK1	hsa-mir-23a-3p
ATR	hsa-mir-23b-3p
ERBB4	hsa-mir-23b-3p
FYN	hsa-mir-23b-3p
GSK3B	hsa-mir-23b-3p
HIPK2	hsa-mir-23b-3p
PGK1	hsa-mir-23b-3p
RACK1	hsa-mir-23b-3p
RIPK1	hsa-mir-23b-3p
SRC	hsa-mir-23b-3p
TTBK2	hsa-mir-23b-3p
ULK1	hsa-mir-23b-3p
HIPK2	hsa-mir-23b-5p
EPHA4	hsa-mir-24-3p
GSK3B	hsa-mir-24-3p
PGK1	hsa-mir-24-3p
PINK1	hsa-mir-24-3p
PTK2	hsa-mir-24-3p
ATR	hsa-mir-25-3p
EPHA4	hsa-mir-25-3p
FYN	hsa-mir-25-3p
GSK3B	hsa-mir-25-3p
PIKFYVE	hsa-mir-25-3p
ROCK2	hsa-mir-25-3p
GSK3B	hsa-mir-26a-1-3p
EPHA4	hsa-mir-26a-5p
GSK3B	hsa-mir-26a-5p
HIPK2	hsa-mir-26a-5p
NTRK1	hsa-mir-26a-5p
NTRK2	hsa-mir-26a-5p
PGK1	hsa-mir-26a-5p
PIKFYVE	hsa-mir-26a-5p
PTK2	hsa-mir-26a-5p
ROCK2	hsa-mir-26a-5p
ULK1	hsa-mir-26a-5p
EIF2AK2	hsa-mir-26b-3p
AKT1	hsa-mir-26b-5p
EPHA4	hsa-mir-26b-5p
FGGY	hsa-mir-26b-5p
GSK3B	hsa-mir-26b-5p
HIPK2	hsa-mir-26b-5p
PGK1	hsa-mir-26b-5p
PIKFYVE	hsa-mir-26b-5p
PTK2	hsa-mir-26b-5p
ROCK2	hsa-mir-26b-5p
ULK1	hsa-mir-26b-5p
AKT1	hsa-mir-27a-3p
ERBB4	hsa-mir-27a-3p
GSK3A	hsa-mir-27a-3p
GSK3B	hsa-mir-27a-3p
HIPK2	hsa-mir-27a-3p
JAK3	hsa-mir-27a-3p
LRRK2	hsa-mir-27a-3p
MAPK3	hsa-mir-27a-3p
MTOR	hsa-mir-27a-3p
NTRK1	hsa-mir-27a-3p
NTRK2	hsa-mir-27a-3p
PGK1	hsa-mir-27a-3p
PINK1	hsa-mir-27a-3p
PTK2	hsa-mir-27a-3p
ROCK2	hsa-mir-27a-3p
TTBK1	hsa-mir-27a-3p
AKT1	hsa-mir-27a-5p
EIF2AK2	hsa-mir-27a-5p
MAPK3	hsa-mir-27a-5p
PINK1	hsa-mir-27a-5p
RIPK1	hsa-mir-27a-5p
ULK1	hsa-mir-27a-5p
GSK3B	hsa-mir-27b-3p
HIPK2	hsa-mir-27b-3p
MAPK3	hsa-mir-27b-3p
NTRK2	hsa-mir-27b-3p
PINK1	hsa-mir-27b-3p
ROCK2	hsa-mir-27b-3p
HIPK2	hsa-mir-27b-5p
PGK1	hsa-mir-27b-5p
RIPK1	hsa-mir-27b-5p
EPHA4	hsa-mir-28-5p
GSK3A	hsa-mir-28-5p
PGK1	hsa-mir-28-5p
RIPK1	hsa-mir-28-5p
HIPK2	hsa-mir-296-3p
RACK1	hsa-mir-296-3p
ULK1	hsa-mir-296-5p
EIF2AK2	hsa-mir-298
TTBK2	hsa-mir-299-5p
GSK3B	hsa-mir-29a-3p
NTRK2	hsa-mir-29a-3p
PIKFYVE	hsa-mir-29a-3p
ULK1	hsa-mir-29a-3p
GSK3B	hsa-mir-29a-5p
HIPK2	hsa-mir-29a-5p
TBK1	hsa-mir-29a-5p
JAK3	hsa-mir-29b-1-5p
HIPK2	hsa-mir-29b-2-5p
PGK1	hsa-mir-29b-2-5p
AKT1	hsa-mir-29b-3p
GSK3B	hsa-mir-29b-3p
NTRK2	hsa-mir-29b-3p
PIKFYVE	hsa-mir-29b-3p
RACK1	hsa-mir-29b-3p
ULK1	hsa-mir-29b-3p
GSK3B	hsa-mir-29c-3p
NTRK2	hsa-mir-29c-3p
PIKFYVE	hsa-mir-29c-3p
ULK1	hsa-mir-29c-3p
EIF2AK2	hsa-mir-301a-3p
EPHA4	hsa-mir-301a-3p
ERN1	hsa-mir-301a-3p
PIKFYVE	hsa-mir-301a-3p
ROCK2	hsa-mir-301a-3p
HIPK2	hsa-mir-301a-5p
EPHA4	hsa-mir-301b-3p
PIKFYVE	hsa-mir-301b-3p
AKT1	hsa-mir-302a-3p
EPHA4	hsa-mir-302a-3p
PIKFYVE	hsa-mir-302a-3p
ROCK2	hsa-mir-302a-3p
ULK1	hsa-mir-302a-3p
NEK1	hsa-mir-302a-5p
AKT1	hsa-mir-302b-3p
ERBB4	hsa-mir-302b-3p
ULK1	hsa-mir-302b-3p
AKT1	hsa-mir-302c-3p
ULK1	hsa-mir-302c-3p
ERBB4	hsa-mir-302d
AKT1	hsa-mir-302d-3p
ERBB4	hsa-mir-302d-3p
ULK1	hsa-mir-302d-3p
ULK1	hsa-mir-302e
ERN1	hsa-mir-302f
GSK3B	hsa-mir-3065-3p
HIPK2	hsa-mir-3065-3p
SRC	hsa-mir-3065-3p
ULK1	hsa-mir-3065-3p
PGK1	hsa-mir-3065-5p
EIF2AK2	hsa-mir-30a-3p
EPHA4	hsa-mir-30a-3p
HIPK2	hsa-mir-30a-3p
AKT1	hsa-mir-30a-5p
HIPK2	hsa-mir-30a-5p
MTOR	hsa-mir-30a-5p
ROCK2	hsa-mir-30a-5p
TBK1	hsa-mir-30a-5p
GSK3B	hsa-mir-30b-3p
MAPK3	hsa-mir-30b-3p
ULK1	hsa-mir-30b-3p
HIPK2	hsa-mir-30b-5p
ROCK2	hsa-mir-30b-5p
TBK1	hsa-mir-30b-5p
MAPK3	hsa-mir-30c-1-3p
ULK1	hsa-mir-30c-1-3p
MAPK3	hsa-mir-30c-2-3p
RACK1	hsa-mir-30c-2-3p
ULK1	hsa-mir-30c-2-3p
HIPK2	hsa-mir-30c-5p
ROCK2	hsa-mir-30c-5p
TBK1	hsa-mir-30c-5p
EPHA4	hsa-mir-30d-3p
EPHA4	hsa-mir-30d-5p
EPHB1	hsa-mir-30d-5p
HIPK2	hsa-mir-30d-5p
ROCK2	hsa-mir-30d-5p
TBK1	hsa-mir-30d-5p
EIF2AK2	hsa-mir-30e-3p
EPHA4	hsa-mir-30e-3p
HIPK2	hsa-mir-30e-3p
HIPK2	hsa-mir-30e-5p
ROCK2	hsa-mir-30e-5p
TBK1	hsa-mir-30e-5p
EPHA4	hsa-mir-3124-3p
EPHB1	hsa-mir-3124-3p
EIF2AK2	hsa-mir-3127-3p
EPHA4	hsa-mir-3127-3p
HIPK2	hsa-mir-3127-3p
SRC	hsa-mir-3127-3p
AKT1	hsa-mir-3127-5p
LRRK2	hsa-mir-3127-5p
EPHA4	hsa-mir-3129-3p
PGK1	hsa-mir-3133
TBK1	hsa-mir-3133
SRC	hsa-mir-3157-5p
EPHA4	hsa-mir-3158-3p
MAPK3	hsa-mir-3158-3p
EPHB1	hsa-mir-31-5p
MOK	hsa-mir-31-5p
RIPK1	hsa-mir-31-5p
SRC	hsa-mir-31-5p
ERN1	hsa-mir-3173-3p
GSK3A	hsa-mir-3174
AKT1	hsa-mir-3176
EPHA4	hsa-mir-3176
AKT1	hsa-mir-3179
HIPK2	hsa-mir-3179
FYN	hsa-mir-3180-3p
GSK3A	hsa-mir-3180-3p
EPHA4	hsa-mir-3180-5p
PGK1	hsa-mir-3185
MTOR	hsa-mir-3188
PGK1	hsa-mir-3189-5p
AKT1	hsa-mir-3191-5p
HIPK2	hsa-mir-3194-5p
PINK1	hsa-mir-3194-5p
PGK1	hsa-mir-3200-3p
PIKFYVE	hsa-mir-3200-5p
EPHA4	hsa-mir-320a
PIKFYVE	hsa-mir-320a
ULK1	hsa-mir-320a
MAPK3	hsa-mir-320b
PIKFYVE	hsa-mir-320b
ULK1	hsa-mir-320b
PIKFYVE	hsa-mir-320c
ULK1	hsa-mir-320c
PIKFYVE	hsa-mir-320d
ULK1	hsa-mir-320d
ULK1	hsa-mir-320e
HIPK2	hsa-mir-32-3p
PIKFYVE	hsa-mir-32-3p
GSK3B	hsa-mir-324-3p
PGK1	hsa-mir-324-3p
PIKFYVE	hsa-mir-324-3p
RACK1	hsa-mir-324-3p
AKT1	hsa-mir-324-5p
FYN	hsa-mir-324-5p
NTRK2	hsa-mir-324-5p
PGK1	hsa-mir-324-5p
RACK1	hsa-mir-324-5p
ATR	hsa-mir-32-5p
FYN	hsa-mir-32-5p
GSK3B	hsa-mir-32-5p
HIPK2	hsa-mir-32-5p
PTK2	hsa-mir-32-5p
SRC	hsa-mir-32-5p
ULK1	hsa-mir-32-5p
AKT1	hsa-mir-326
HIPK2	hsa-mir-328-3p
PIKFYVE	hsa-mir-328-3p
ERBB4	hsa-mir-330-3p
AKT1	hsa-mir-330-5p
AKT1	hsa-mir-331-3p
GSK3B	hsa-mir-331-3p
ULK1	hsa-mir-331-3p
GSK3B	hsa-mir-335-3p
ROCK2	hsa-mir-335-3p
EPHA4	hsa-mir-335-5p
JAK3	hsa-mir-335-5p
LRRK2	hsa-mir-335-5p
NTRK2	hsa-mir-335-5p
ULK1	hsa-mir-335-5p
PGK1	hsa-mir-338-3p
RIPK1	hsa-mir-338-3p
ULK1	hsa-mir-338-3p
EPHA4	hsa-mir-338-5p
PIKFYVE	hsa-mir-338-5p
TBK1	hsa-mir-338-5p
ULK1	hsa-mir-338-5p
GSK3B	hsa-mir-339-5p
FYN	hsa-mir-33a-3p
GSK3B	hsa-mir-33a-3p
SRC	hsa-mir-33a-3p
ATR	hsa-mir-33a-5p
FYN	hsa-mir-33a-5p
HIPK2	hsa-mir-33a-5p
NTRK2	hsa-mir-33a-5p
PTK2	hsa-mir-33a-5p
ROCK2	hsa-mir-33a-5p
SRC	hsa-mir-33a-5p
ROCK2	hsa-mir-33b-3p
ULK1	hsa-mir-33b-3p
ATR	hsa-mir-33b-5p
HIPK2	hsa-mir-33b-5p
NTRK2	hsa-mir-33b-5p
PTK2	hsa-mir-33b-5p
SRC	hsa-mir-33b-5p
ULK1	hsa-mir-33b-5p
EPHA4	hsa-mir-340-3p
HIPK2	hsa-mir-340-3p
MAPK3	hsa-mir-340-3p
AKT1	hsa-mir-340-5p
HIPK2	hsa-mir-340-5p
TBK1	hsa-mir-340-5p
GSK3B	hsa-mir-342-3p
HIPK2	hsa-mir-342-3p
ULK1	hsa-mir-342-5p
GSK3A	hsa-mir-345-5p
FYN	hsa-mir-346
GSK3B	hsa-mir-346
EPHA4	hsa-mir-34a-3p
AKT1	hsa-mir-34a-5p
CHKB	hsa-mir-34a-5p
EPHA4	hsa-mir-34a-5p
FYN	hsa-mir-34a-5p
HIPK2	hsa-mir-34a-5p
JAK3	hsa-mir-34a-5p
MAPK3	hsa-mir-34a-5p
MOK	hsa-mir-34a-5p
NTRK2	hsa-mir-34a-5p
PGK1	hsa-mir-34a-5p
PIKFYVE	hsa-mir-34a-5p
PINK1	hsa-mir-34a-5p
SRC	hsa-mir-34a-5p
ULK1	hsa-mir-34a-5p
EIF2AK2	hsa-mir-34b-3p
AKT1	hsa-mir-34b-5p
NTRK2	hsa-mir-34b-5p
FYN	hsa-mir-34c-3p
ULK1	hsa-mir-34c-5p
HIPK2	hsa-mir-3605-5p
EIF2AK2	hsa-mir-3606-3p
GSK3B	hsa-mir-3606-3p
EPHA4	hsa-mir-3609
ULK1	hsa-mir-3609
ERN1	hsa-mir-3612
ROCK2	hsa-mir-361-3p
ULK1	hsa-mir-361-3p
EIF2AK2	hsa-mir-3614-5p
ATR	hsa-mir-361-5p
EPHA4	hsa-mir-361-5p
HIPK2	hsa-mir-361-5p
TTBK2	hsa-mir-361-5p
ERN1	hsa-mir-3619-5p
JAK3	hsa-mir-3620-3p
EPHA4	hsa-mir-362-3p
HIPK2	hsa-mir-362-3p
FYN	hsa-mir-362-5p
GSK3B	hsa-mir-362-5p
ULK1	hsa-mir-363-5p
EIF2AK2	hsa-mir-3646
PGK1	hsa-mir-3646
MTOR	hsa-mir-3657
AKT1	hsa-mir-365a-3p
ATR	hsa-mir-365a-3p
EIF2AK2	hsa-mir-365a-3p
EPHA4	hsa-mir-365a-3p
HIPK2	hsa-mir-365a-3p
NTRK2	hsa-mir-365a-3p
PGK1	hsa-mir-365a-3p
PIKFYVE	hsa-mir-365a-3p
AKT1	hsa-mir-365b-3p
EIF2AK2	hsa-mir-365b-3p
EPHA4	hsa-mir-365b-3p
HIPK2	hsa-mir-365b-3p
NTRK2	hsa-mir-365b-3p
PGK1	hsa-mir-365b-3p
PIKFYVE	hsa-mir-365b-3p
ULK1	hsa-mir-3661
EIF2AK2	hsa-mir-3664-3p
TBK1	hsa-mir-3671
TBK1	hsa-mir-3674
GSK3A	hsa-mir-3679-5p
GSK3B	hsa-mir-3685
PIKFYVE	hsa-mir-3685
ERBB4	hsa-mir-369-3p
GSK3B	hsa-mir-369-3p
NTRK2	hsa-mir-369-3p
ROCK2	hsa-mir-369-3p
ERBB4	hsa-mir-372
ERBB4	hsa-mir-372-3p
ULK1	hsa-mir-372-3p
MTOR	hsa-mir-373-3p
PIKFYVE	hsa-mir-373-3p
ULK1	hsa-mir-373-3p
EPHA4	hsa-mir-373-5p
ATR	hsa-mir-374a-3p
EIF2AK2	hsa-mir-374a-5p
ERBB4	hsa-mir-374a-5p
ERN1	hsa-mir-374a-5p
FYN	hsa-mir-374a-5p
GSK3B	hsa-mir-374a-5p
HIPK2	hsa-mir-374a-5p
PIKFYVE	hsa-mir-374a-5p
PTK2	hsa-mir-374a-5p
TBK1	hsa-mir-374a-5p
EIF2AK2	hsa-mir-374b-3p
GSK3B	hsa-mir-374b-3p
AKT1	hsa-mir-374b-5p
EIF2AK2	hsa-mir-374b-5p
GSK3B	hsa-mir-374b-5p
PIKFYVE	hsa-mir-374b-5p
ROCK2	hsa-mir-374b-5p
TBK1	hsa-mir-374b-5p
TTBK2	hsa-mir-374b-5p
PIKFYVE	hsa-mir-374c-5p
EIF2AK2	hsa-mir-375
EPHA4	hsa-mir-375
ERBB4	hsa-mir-375
MAPK3	hsa-mir-375
MUSK	hsa-mir-375
PIKFYVE	hsa-mir-376a-3p
ROCK2	hsa-mir-376a-3p
GSK3B	hsa-mir-377-3p
HIPK2	hsa-mir-377-3p
NTRK2	hsa-mir-377-3p
TTBK2	hsa-mir-377-3p
TTBK2	hsa-mir-377-5p
AKT1	hsa-mir-378a-3p
FYN	hsa-mir-378a-3p
GSK3A	hsa-mir-378a-3p
HIPK2	hsa-mir-378a-3p
PGK1	hsa-mir-378a-3p
PIKFYVE	hsa-mir-378a-3p
ROCK2	hsa-mir-378a-3p
TBK1	hsa-mir-378a-3p
TTBK2	hsa-mir-378a-3p
ULK1	hsa-mir-378a-3p
PINK1	hsa-mir-378a-5p
AKT1	hsa-mir-378b
ROCK2	hsa-mir-378b
AKT1	hsa-mir-378c
GSK3A	hsa-mir-378c
PGK1	hsa-mir-378c
PIKFYVE	hsa-mir-378c
ROCK2	hsa-mir-378c
TBK1	hsa-mir-378c
TTBK2	hsa-mir-378c
ULK1	hsa-mir-378c
AKT1	hsa-mir-378d
GSK3A	hsa-mir-378d
TBK1	hsa-mir-378d
TTBK2	hsa-mir-378d
ULK1	hsa-mir-378d
AKT1	hsa-mir-378e
AKT1	hsa-mir-378f
TBK1	hsa-mir-378f
TTBK2	hsa-mir-378f
HIPK2	hsa-mir-378g
AKT1	hsa-mir-378h
AKT1	hsa-mir-378i
GSK3A	hsa-mir-378i
TBK1	hsa-mir-378i
TTBK2	hsa-mir-378i
ULK1	hsa-mir-378i
ROCK2	hsa-mir-379-3p
PTK2	hsa-mir-379-5p
ROCK2	hsa-mir-380-3p
AKT1	hsa-mir-382-3p
AKT1	hsa-mir-382-5p
MTOR	hsa-mir-382-5p
GSK3B	hsa-mir-383-3p
ATR	hsa-mir-383-5p
HIPK2	hsa-mir-383-5p
FYN	hsa-mir-3924
AKT1	hsa-mir-3928-3p
GSK3A	hsa-mir-3928-3p
AKT1	hsa-mir-3929
EIF2AK2	hsa-mir-3929
ERN1	hsa-mir-3929
GSK3B	hsa-mir-3934-5p
MAPK3	hsa-mir-3934-5p
EPHA4	hsa-mir-3937
ULK1	hsa-mir-3943
AKT1	hsa-mir-409-3p
GSK3B	hsa-mir-409-3p
GSK3B	hsa-mir-409-5p
GSK3B	hsa-mir-410-3p
GSK3B	hsa-mir-411-3p
ROCK2	hsa-mir-411-3p
HIPK2	hsa-mir-421
MTOR	hsa-mir-421
PGK1	hsa-mir-421
ULK1	hsa-mir-421
AKT1	hsa-mir-422a
FYN	hsa-mir-422a
PIKFYVE	hsa-mir-422a
TBK1	hsa-mir-422a
TTBK2	hsa-mir-422a
MAPK3	hsa-mir-423-3p
HIPK2	hsa-mir-423-5p
MAPK3	hsa-mir-423-5p
SRC	hsa-mir-423-5p
ULK1	hsa-mir-423-5p
GSK3B	hsa-mir-424-3p
EIF2AK2	hsa-mir-424-5p
EPHA4	hsa-mir-424-5p
ERN1	hsa-mir-424-5p
GSK3B	hsa-mir-424-5p
HIPK2	hsa-mir-424-5p
MTOR	hsa-mir-424-5p
PGK1	hsa-mir-424-5p
PINK1	hsa-mir-424-5p
ROCK2	hsa-mir-424-5p
TBK1	hsa-mir-424-5p
ULK1	hsa-mir-424-5p
EPHA4	hsa-mir-425-5p
ERBB4	hsa-mir-425-5p
GSK3B	hsa-mir-425-5p
HIPK2	hsa-mir-425-5p
PTK2	hsa-mir-4265
PIKFYVE	hsa-mir-4267
EPHA4	hsa-mir-4275
EPHA4	hsa-mir-4277
EPHB1	hsa-mir-4279
EIF2AK2	hsa-mir-4282
PGK1	hsa-mir-4286
EPHB1	hsa-mir-429
FYN	hsa-mir-429
HIPK2	hsa-mir-429
PTK2	hsa-mir-429
TBK1	hsa-mir-429
JAK3	hsa-mir-4292
ERN1	hsa-mir-4310
FYN	hsa-mir-431-5p
ERBB4	hsa-mir-432-5p
HIPK2	hsa-mir-432-5p
PGK1	hsa-mir-432-5p
FYN	hsa-mir-4326
RACK1	hsa-mir-4328
ERBB4	hsa-mir-433-3p
PIKFYVE	hsa-mir-4418
EIF2AK2	hsa-mir-4419b
ERN1	hsa-mir-4419b
CLP1	hsa-mir-4421
MTOR	hsa-mir-4425
ULK1	hsa-mir-4429
EIF2AK2	hsa-mir-4433a-3p
PGK1	hsa-mir-4433a-5p
PGK1	hsa-mir-4433b-5p
EPHA4	hsa-mir-4436b-5p
EPHA4	hsa-mir-4446-5p
ROCK2	hsa-mir-4455
EPHA4	hsa-mir-4458
EIF2AK2	hsa-mir-4459
ERN1	hsa-mir-4459
GSK3B	hsa-mir-4465
LRRK2	hsa-mir-4476
EIF2AK2	hsa-mir-4478
ERN1	hsa-mir-4478
LRRK2	hsa-mir-448
ULK1	hsa-mir-4483
ULK1	hsa-mir-4487
ROCK2	hsa-mir-4495
EIF2AK2	hsa-mir-449a
EPHA4	hsa-mir-449a
EIF2AK2	hsa-mir-449b-5p
AKT1	hsa-mir-449c-5p
EPHA4	hsa-mir-4500
EPHB1	hsa-mir-450b-5p
GSK3B	hsa-mir-450b-5p
NTRK2	hsa-mir-450b-5p
AKT1	hsa-mir-451a
ERN1	hsa-mir-451b
HIPK2	hsa-mir-4523
HIPK2	hsa-mir-452-3p
SRC	hsa-mir-4525
GSK3B	hsa-mir-452-5p
PGK1	hsa-mir-452-5p
PIKFYVE	hsa-mir-452-5p
TBK1	hsa-mir-452-5p
ERN1	hsa-mir-4539
EPHA4	hsa-mir-454-3p
HIPK2	hsa-mir-454-3p
PIKFYVE	hsa-mir-454-3p
EIF2AK2	hsa-mir-455-5p
PIKFYVE	hsa-mir-455-5p
AKT1	hsa-mir-4638-3p
GSK3B	hsa-mir-4643
EPHA4	hsa-mir-4645-5p
PGK1	hsa-mir-4646-3p
EIF2AK2	hsa-mir-4649-3p
ERN1	hsa-mir-4649-3p
EIF2AK2	hsa-mir-4652-3p
HIPK2	hsa-mir-4664-5p
ERN1	hsa-mir-4667-3p
EPHA4	hsa-mir-4673
RACK1	hsa-mir-4676-5p
NTRK2	hsa-mir-4677-3p
TBK1	hsa-mir-4680-3p
ERN1	hsa-mir-4680-5p
ERN1	hsa-mir-4687-3p
AKT1	hsa-mir-4689
AKT1	hsa-mir-4690-5p
PTK2	hsa-mir-4690-5p
EIF2AK2	hsa-mir-4695-5p
ERN1	hsa-mir-4695-5p
EIF2AK2	hsa-mir-4698
ERN1	hsa-mir-4700-3p
ULK1	hsa-mir-4701-3p
PGK1	hsa-mir-4707-3p
EIF2AK2	hsa-mir-4722-5p
ERN1	hsa-mir-4722-5p
TBK1	hsa-mir-4724-5p
HIPK2	hsa-mir-4726-3p
TBK1	hsa-mir-4726-3p
EPHA4	hsa-mir-4733-3p
EPHA4	hsa-mir-4735-5p
AKT1	hsa-mir-4742-3p
EIF2AK2	hsa-mir-4743-3p
PGK1	hsa-mir-4744
CLP1	hsa-mir-4745-5p
GSK3B	hsa-mir-4745-5p
EPHA4	hsa-mir-4755-5p
AKT1	hsa-mir-4757-3p
PGK1	hsa-mir-4757-5p
PGK1	hsa-mir-4758-3p
EIF2AK2	hsa-mir-4762-5p
EIF2AK2	hsa-mir-4768-3p
ERN1	hsa-mir-4768-3p
EIF2AK2	hsa-mir-4769-3p
AKT1	hsa-mir-4783-3p
GSK3B	hsa-mir-4789-5p
ROCK2	hsa-mir-4789-5p
JAK3	hsa-mir-4793-3p
EPHA4	hsa-mir-4796-3p
ULK1	hsa-mir-4796-3p
ROCK2	hsa-mir-4803
ULK1	hsa-mir-4804-5p
GSK3B	hsa-mir-483-3p
HIPK2	hsa-mir-483-3p
MAPK3	hsa-mir-483-5p
PIKFYVE	hsa-mir-483-5p
NEK1	hsa-mir-484
PGK1	hsa-mir-484
ULK1	hsa-mir-484
PTK2	hsa-mir-485-3p
TTBK2	hsa-mir-485-3p
EIF2AK2	hsa-mir-485-5p
ERN1	hsa-mir-485-5p
PIKFYVE	hsa-mir-485-5p
PGK1	hsa-mir-488-3p
TTBK2	hsa-mir-488-3p
ATR	hsa-mir-489-3p
ULK1	hsa-mir-489-3p
ERN1	hsa-mir-490-3p
HIPK2	hsa-mir-490-3p
EPHA4	hsa-mir-490-5p
GSK3B	hsa-mir-490-5p
ULK1	hsa-mir-490-5p
GSK3B	hsa-mir-491-5p
HIPK2	hsa-mir-491-5p
PTK2	hsa-mir-491-5p
SRC	hsa-mir-491-5p
AKT1	hsa-mir-494-3p
HIPK2	hsa-mir-494-3p
AKT1	hsa-mir-495-3p
ERBB4	hsa-mir-495-3p
GSK3B	hsa-mir-495-3p
NTRK2	hsa-mir-495-3p
EIF2AK2	hsa-mir-495-5p
AKT1	hsa-mir-496
MTOR	hsa-mir-496
ERN1	hsa-mir-497-3p
HIPK2	hsa-mir-497-3p
EIF2AK2	hsa-mir-497-5p
HIPK2	hsa-mir-497-5p
MTOR	hsa-mir-497-5p
PGK1	hsa-mir-497-5p
PINK1	hsa-mir-497-5p
ROCK2	hsa-mir-497-5p
ULK1	hsa-mir-497-5p
EPHA4	hsa-mir-498
EPHA4	hsa-mir-5006-3p
ROCK2	hsa-mir-5007-3p
SRC	hsa-mir-5008-5p
ULK1	hsa-mir-5008-5p
EPHA4	hsa-mir-500a-3p
FYN	hsa-mir-500a-3p
GSK3B	hsa-mir-500a-3p
GSK3B	hsa-mir-500a-5p
FYN	hsa-mir-5010-3p
HIPK2	hsa-mir-5010-3p
EPHA4	hsa-mir-5011-3p
GSK3B	hsa-mir-5011-5p
ROCK2	hsa-mir-5011-5p
GSK3B	hsa-mir-501-3p
FYN	hsa-mir-501-5p
GSK3B	hsa-mir-501-5p
GSK3B	hsa-mir-502-3p
EIF2AK2	hsa-mir-503-5p
HIPK2	hsa-mir-503-5p
TTBK2	hsa-mir-503-5p
ULK1	hsa-mir-503-5p
GSK3A	hsa-mir-504-5p
JAK3	hsa-mir-504-5p
TTBK2	hsa-mir-504-5p
EPHA4	hsa-mir-505-3p
PGK1	hsa-mir-505-5p
PINK1	hsa-mir-505-5p
ULK1	hsa-mir-505-5p
PIKFYVE	hsa-mir-508-3p
PIKFYVE	hsa-mir-509-3-5p
MUSK	hsa-mir-5095
PIKFYVE	hsa-mir-509-5p
EIF2AK2	hsa-mir-510-5p
ROCK2	hsa-mir-511-3p
HIPK2	hsa-mir-512-5p
EIF2AK2	hsa-mir-513a-3p
GSK3B	hsa-mir-513a-3p
EIF2AK2	hsa-mir-513c-3p
GSK3B	hsa-mir-513c-3p
ROCK2	hsa-mir-515-5p
PGK1	hsa-mir-518a-3p
EPHB1	hsa-mir-518a-5p
PGK1	hsa-mir-518a-5p
AKT1	hsa-mir-518c-5p
HIPK2	hsa-mir-518f-5p
ERN1	hsa-mir-5193
EIF2AK2	hsa-mir-5196-3p
EPHA4	hsa-mir-519a-3p
EPHA4	hsa-mir-519b-3p
EPHA4	hsa-mir-519c-3p
EPHA4	hsa-mir-519d-3p
ULK1	hsa-mir-519d-3p
ROCK2	hsa-mir-519d-5p
ROCK2	hsa-mir-519e-5p
EPHA4	hsa-mir-520a-3p
ROCK2	hsa-mir-520a-3p
ULK1	hsa-mir-520a-3p
ULK1	hsa-mir-520b
MTOR	hsa-mir-520c-3p
ULK1	hsa-mir-520c-3p
ULK1	hsa-mir-520d-3p
ULK1	hsa-mir-520e
ULK1	hsa-mir-520f-3p
ATR	hsa-mir-522-5p
CLP1	hsa-mir-522-5p
HIPK2	hsa-mir-522-5p
PIKFYVE	hsa-mir-522-5p
RIPK1	hsa-mir-522-5p
ROCK2	hsa-mir-522-5p
EPHA4	hsa-mir-526b-3p
ULK1	hsa-mir-526b-3p
EPHB1	hsa-mir-526b-5p
EPHB1	hsa-mir-527
PGK1	hsa-mir-527
GSK3B	hsa-mir-532-3p
PTK2	hsa-mir-539-5p
AKT1	hsa-mir-542-3p
CLP1	hsa-mir-542-3p
PGK1	hsa-mir-542-3p
PTK2	hsa-mir-543
EPHA4	hsa-mir-545-3p
PGK1	hsa-mir-545-3p
PIKFYVE	hsa-mir-545-3p
ERN1	hsa-mir-548a-3p
PIKFYVE	hsa-mir-548a-5p
PTK2	hsa-mir-548ab
PGK1	hsa-mir-548ae-3p
PGK1	hsa-mir-548ah-3p
EPHA4	hsa-mir-548ah-5p
ULK1	hsa-mir-548ah-5p
PGK1	hsa-mir-548aj-3p
PGK1	hsa-mir-548am-3p
PIKFYVE	hsa-mir-548am-5p
AKT1	hsa-mir-548an
EPHA4	hsa-mir-548ao-5p
MOK	hsa-mir-548ap-3p
PGK1	hsa-mir-548aq-3p
PGK1	hsa-mir-548at-5p
PIKFYVE	hsa-mir-548at-5p
EPHA4	hsa-mir-548au-3p
ROCK2	hsa-mir-548au-3p
EPHB1	hsa-mir-548aw
EPHA4	hsa-mir-548ax
EPHA4	hsa-mir-548az-5p
PGK1	hsa-mir-548az-5p
PGK1	hsa-mir-548b-3p
PTK2	hsa-mir-548b-5p
GSK3B	hsa-mir-548c-3p
PGK1	hsa-mir-548c-3p
PIKFYVE	hsa-mir-548c-5p
AKT1	hsa-mir-548d-3p
PIKFYVE	hsa-mir-548d-5p
PGK1	hsa-mir-548e-5p
PIKFYVE	hsa-mir-548i
PGK1	hsa-mir-548j-3p
PIKFYVE	hsa-mir-548j-5p
PTK2	hsa-mir-548j-5p
AKT1	hsa-mir-548k
PIKFYVE	hsa-mir-548k
PIKFYVE	hsa-mir-548l
AKT1	hsa-mir-548n
PGK1	hsa-mir-548n
PIKFYVE	hsa-mir-548n
AKT1	hsa-mir-548o-3p
ERN1	hsa-mir-548o-3p
MTOR	hsa-mir-548o-3p
PIKFYVE	hsa-mir-548o-3p
PIKFYVE	hsa-mir-548o-5p
EPHA4	hsa-mir-548t-5p
PGK1	hsa-mir-548t-5p
PGK1	hsa-mir-548x-3p
PIKFYVE	hsa-mir-548y
PGK1	hsa-mir-548z
GSK3B	hsa-mir-550a-3p
MAPK3	hsa-mir-550a-3p
HIPK2	hsa-mir-551b-3p
ROCK2	hsa-mir-551b-5p
JAK3	hsa-mir-555
HIPK2	hsa-mir-556-5p
FYN	hsa-mir-5580-3p
AKT1	hsa-mir-5581-5p
GSK3A	hsa-mir-5581-5p
PGK1	hsa-mir-5582-3p
ERN1	hsa-mir-5582-5p
EPHA4	hsa-mir-5583-5p
EPHA4	hsa-mir-5584-3p
EIF2AK2	hsa-mir-5586-5p
ULK1	hsa-mir-5589-5p
ULK1	hsa-mir-5590-3p
PIKFYVE	hsa-mir-561-3p
NTRK2	hsa-mir-5680
GSK3B	hsa-mir-5683
PGK1	hsa-mir-5683
PIKFYVE	hsa-mir-5690
ULK1	hsa-mir-5690
GSK3B	hsa-mir-5692b
GSK3B	hsa-mir-5692c
ROCK2	hsa-mir-5695
EPHB1	hsa-mir-5696
GSK3B	hsa-mir-5697
PGK1	hsa-mir-5699-5p
PGK1	hsa-mir-570-3p
HIPK2	hsa-mir-574-3p
CLP1	hsa-mir-574-5p
EIF2AK2	hsa-mir-574-5p
HIPK2	hsa-mir-574-5p
NTRK2	hsa-mir-574-5p
ROCK2	hsa-mir-574-5p
RACK1	hsa-mir-575
PGK1	hsa-mir-576-3p
ATR	hsa-mir-576-5p
EPHB1	hsa-mir-578
EPHB1	hsa-mir-579-3p
HIPK2	hsa-mir-579-3p
ATR	hsa-mir-580-3p
NTRK2	hsa-mir-581
GSK3B	hsa-mir-582-3p
LRRK2	hsa-mir-582-3p
ATR	hsa-mir-582-5p
LRRK2	hsa-mir-582-5p
FYN	hsa-mir-584-5p
AKT1	hsa-mir-585-3p
ULK1	hsa-mir-586
AKT1	hsa-mir-588
GSK3B	hsa-mir-589-5p
TTBK2	hsa-mir-589-5p
ULK1	hsa-mir-589-5p
EIF2AK2	hsa-mir-590-3p
GSK3B	hsa-mir-590-3p
PGK1	hsa-mir-590-3p
ROCK2	hsa-mir-590-3p
TBK1	hsa-mir-590-3p
ULK1	hsa-mir-590-5p
EPHA4	hsa-mir-592
ULK1	hsa-mir-593-3p
ULK1	hsa-mir-595
EPHA4	hsa-mir-597-5p
NTRK2	hsa-mir-597-5p
EPHA4	hsa-mir-598-3p
PINK1	hsa-mir-598-3p
PTK2	hsa-mir-598-3p
GSK3B	hsa-mir-603
EPHA4	hsa-mir-605-5p
HIPK2	hsa-mir-605-5p
HIPK2	hsa-mir-606
GSK3B	hsa-mir-6083
PGK1	hsa-mir-610
FYN	hsa-mir-612
PIKFYVE	hsa-mir-612
GSK3A	hsa-mir-615-3p
GSK3B	hsa-mir-615-3p
HIPK2	hsa-mir-615-3p
HIPK2	hsa-mir-615-5p
ULK1	hsa-mir-615-5p
AKT1	hsa-mir-616-5p
GSK3B	hsa-mir-616-5p
HIPK2	hsa-mir-616-5p
MTOR	hsa-mir-616-5p
PGK1	hsa-mir-619-5p
EPHA4	hsa-mir-623
GSK3B	hsa-mir-624-3p
GSK3B	hsa-mir-624-5p
AKT1	hsa-mir-625-3p
GSK3B	hsa-mir-625-3p
ROCK2	hsa-mir-625-3p
HIPK2	hsa-mir-625-5p
EPHB1	hsa-mir-627-3p
GSK3B	hsa-mir-627-5p
PGK1	hsa-mir-628-5p
GSK3B	hsa-mir-629-3p
EIF2AK2	hsa-mir-629-5p
ULK1	hsa-mir-636
AKT1	hsa-mir-637
HIPK2	hsa-mir-641
ULK1	hsa-mir-642a-5p
ERN1	hsa-mir-649
ERN1	hsa-mir-650
EIF2AK2	hsa-mir-6500-3p
AKT1	hsa-mir-6503-3p
PGK1	hsa-mir-6506-5p
NEK1	hsa-mir-6507-3p
PGK1	hsa-mir-6507-3p
PGK1	hsa-mir-6509-3p
ATR	hsa-mir-651-5p
ULK1	hsa-mir-651-5p
GSK3A	hsa-mir-652-3p
AKT1	hsa-mir-654-3p
TBK1	hsa-mir-660-5p
PIKFYVE	hsa-mir-662
EIF2AK2	hsa-mir-664a-3p
AKT1	hsa-mir-664a-5p
EPHB1	hsa-mir-664b-3p
CLP1	hsa-mir-665
EIF2AK2	hsa-mir-665
ERN1	hsa-mir-665
ULK1	hsa-mir-6736-5p
ULK1	hsa-mir-6741-5p
JAK3	hsa-mir-6742-3p
PGK1	hsa-mir-6742-3p
PGK1	hsa-mir-6744-3p
EPHA4	hsa-mir-6744-5p
ULK1	hsa-mir-6745
ERN1	hsa-mir-6746-5p
ERN1	hsa-mir-6749-3p
EIF2AK2	hsa-mir-6756-3p
ULK1	hsa-mir-6756-5p
FYN	hsa-mir-6760-3p
AKT1	hsa-mir-6764-3p
EPHA4	hsa-mir-676-5p
ULK1	hsa-mir-6766-5p
ULK1	hsa-mir-6769a-5p
ULK1	hsa-mir-6769b-5p
ERN1	hsa-mir-6771-5p
ULK1	hsa-mir-6776-5p
PGK1	hsa-mir-6783-3p
GSK3B	hsa-mir-6787-3p
JAK3	hsa-mir-6791-5p
TBK1	hsa-mir-6792-5p
EIF2AK2	hsa-mir-6808-5p
ERN1	hsa-mir-6808-5p
AKT1	hsa-mir-6817-3p
ULK1	hsa-mir-6818-3p
AKT1	hsa-mir-6824-3p
EIF2AK2	hsa-mir-6832-3p
EPHA4	hsa-mir-6832-3p
PGK1	hsa-mir-6835-3p
PGK1	hsa-mir-6838-3p
PGK1	hsa-mir-6845-3p
PGK1	hsa-mir-6852-5p
JAK3	hsa-mir-6861-5p
AKT1	hsa-mir-6866-3p
EIF2AK2	hsa-mir-6867-5p
ROCK2	hsa-mir-6867-5p
EPHB1	hsa-mir-6868-3p
AKT1	hsa-mir-6873-3p
PGK1	hsa-mir-6878-3p
PGK1	hsa-mir-6882-3p
EIF2AK2	hsa-mir-6884-5p
ERN1	hsa-mir-6884-5p
ERN1	hsa-mir-6887-3p
PIKFYVE	hsa-mir-6890-3p
ERN1	hsa-mir-6891-5p
EIF2AK2	hsa-mir-6893-5p
ERN1	hsa-mir-6893-5p
ULK1	hsa-mir-6895-3p
MAPK3	hsa-mir-708-3p
AKT1	hsa-mir-708-5p
AKT1	hsa-mir-7110-3p
PIKFYVE	hsa-mir-7156-3p
ERN1	hsa-mir-7157-5p
ERN1	hsa-mir-7158-3p
EIF2AK2	hsa-mir-7158-5p
EIF2AK2	hsa-mir-7160-5p
ERN1	hsa-mir-7160-5p
HIPK2	hsa-mir-744-3p
EPHA4	hsa-mir-744-5p
GSK3A	hsa-mir-744-5p
GSK3B	hsa-mir-744-5p
MTOR	hsa-mir-744-5p
PIKFYVE	hsa-mir-744-5p
RACK1	hsa-mir-744-5p
ULK1	hsa-mir-744-5p
AKT1	hsa-mir-7-5p
EIF2AK2	hsa-mir-7-5p
EPHA4	hsa-mir-7-5p
EPHB1	hsa-mir-7-5p
ERN1	hsa-mir-7-5p
GSK3A	hsa-mir-7-5p
HIPK2	hsa-mir-7-5p
NTRK2	hsa-mir-7-5p
PINK1	hsa-mir-7-5p
PTK2	hsa-mir-7-5p
ROCK2	hsa-mir-7-5p
HIPK2	hsa-mir-760
ULK1	hsa-mir-760
ERN1	hsa-mir-765
ATR	hsa-mir-766-3p
EPHA4	hsa-mir-766-3p
GSK3B	hsa-mir-766-3p
HIPK2	hsa-mir-766-3p
MTOR	hsa-mir-766-3p
TBK1	hsa-mir-766-3p
TTBK1	hsa-mir-766-3p
GSK3A	hsa-mir-766-5p
PGK1	hsa-mir-769-3p
PTK2	hsa-mir-769-3p
ULK1	hsa-mir-769-3p
GSK3B	hsa-mir-769-5p
JAK3	hsa-mir-7703
EPHA4	hsa-mir-7844-5p
PIKFYVE	hsa-mir-7977
PGK1	hsa-mir-802
EIF2AK2	hsa-mir-8063
GSK3B	hsa-mir-8064
GSK3B	hsa-mir-8485
ULK1	hsa-mir-873-5p
GSK3B	hsa-mir-874-3p
GSK3B	hsa-mir-876-5p
GSK3B	hsa-mir-877-3p
EIF2AK2	hsa-mir-877-5p
HIPK2	hsa-mir-877-5p
RACK1	hsa-mir-877-5p
PIKFYVE	hsa-mir-885-5p
HIPK2	hsa-mir-92a-1-5p
NTRK2	hsa-mir-92a-1-5p
PTK2	hsa-mir-92a-1-5p
ATR	hsa-mir-92a-3p
EPHA4	hsa-mir-92a-3p
FYN	hsa-mir-92a-3p
GSK3B	hsa-mir-92a-3p
HIPK2	hsa-mir-92a-3p
SRC	hsa-mir-92a-3p
ULK1	hsa-mir-92a-3p
ATR	hsa-mir-92b-3p
FYN	hsa-mir-92b-3p
GSK3B	hsa-mir-92b-3p
SRC	hsa-mir-92b-3p
ULK1	hsa-mir-92b-3p
FYN	hsa-mir-93-3p
PIKFYVE	hsa-mir-93-3p
ULK1	hsa-mir-93-3p
HIPK2	hsa-mir-934
GSK3B	hsa-mir-935
EPHA4	hsa-mir-93-5p
GSK3B	hsa-mir-93-5p
NTRK2	hsa-mir-93-5p
PIKFYVE	hsa-mir-93-5p
ROCK2	hsa-mir-93-5p
ULK1	hsa-mir-93-5p
AKT1	hsa-mir-939-5p
EIF2AK2	hsa-mir-939-5p
GSK3B	hsa-mir-939-5p
HIPK2	hsa-mir-939-5p
ERN1	hsa-mir-9-3p
HIPK2	hsa-mir-9-3p
MAPK3	hsa-mir-9-3p
NTRK2	hsa-mir-9-3p
ULK1	hsa-mir-9-3p
EIF2AK2	hsa-mir-940
ERN1	hsa-mir-940
PGK1	hsa-mir-940
ULK1	hsa-mir-940
EPHB1	hsa-mir-941
RIPK1	hsa-mir-941
AKT1	hsa-mir-942-5p
EIF2AK2	hsa-mir-942-5p
EPHA4	hsa-mir-942-5p
GSK3B	hsa-mir-942-5p
TTBK2	hsa-mir-942-5p
EIF2AK2	hsa-mir-944
HIPK2	hsa-mir-944
MTOR	hsa-mir-95-3p
FYN	hsa-mir-9-5p
GSK3B	hsa-mir-9-5p
NTRK2	hsa-mir-9-5p
ROCK2	hsa-mir-9-5p
TTBK2	hsa-mir-9-5p
GSK3B	hsa-mir-96-5p
PGK1	hsa-mir-96-5p
GSK3B	hsa-mir-98-3p
CLP1	hsa-mir-98-5p
EPHA4	hsa-mir-98-5p
HIPK2	hsa-mir-98-5p
NTRK2	hsa-mir-98-5p
PTK2	hsa-mir-98-5p
TBK1	hsa-mir-98-5p
GSK3B	hsa-mir-99a-3p
AKT1	hsa-mir-99a-5p
MTOR	hsa-mir-99a-5p
GSK3B	hsa-mir-99b-3p
MTOR	hsa-mir-99b-5p
ULK1	hsa-mir-99b-5p

## Sheet: Table S6
Supplementary Table 6. Gene ontology and pathway enrichment analysis of top 5 hub miRNAs
GO_-_Cellular_Component
Type	Name	Number of hits	Expected score	Adjusted p-value
enriched	cellular component	4	0.500386	0.00135712
enriched	extracellular space	3	0.455951	0.00977785
GO_-_Biological_Process
Type	Name	Number of hits	Expected score	Adjusted p-value
enriched	positive regulation of cellular metabolic process	5	0.0753478	2.15435e-07
enriched	positive regulation of nitrogen compound metabolic process	5	0.0676198	2.15435e-07
enriched	positive regulation of metabolic process	5	0.108192	9.5286e-07
enriched	regulation of RNA metabolic process	4	0.0347759	1.47291e-06
enriched	regulation of cellular protein metabolic process	5	0.171947	4.43749e-06
enriched	regulation of signal transduction	5	0.166151	4.43749e-06
enriched	regulation of signaling	5	0.170015	4.43749e-06
enriched	positive regulation of cellular protein metabolic process	4	0.0560278	4.5573e-06
enriched	regulation of protein metabolic process	5	0.181607	4.5573e-06
enriched	regulation of vasculature development	5	0.183539	4.5573e-06
enriched	positive regulation of protein metabolic process	4	0.0579598	4.69515e-06
enriched	regulation of nitrogen compound metabolic process	5	0.193199	4.69515e-06
enriched	positive regulation of gene expression	4	0.0637558	5.68261e-06
enriched	regulation of cellular component movement	5	0.206723	5.68261e-06
enriched	regulation of smooth muscle cell proliferation	4	0.0676198	6.68529e-06
enriched	regulation of cell population proliferation	5	0.226043	7.83667e-06
enriched	positive regulation of smooth muscle cell differentiation	3	0.0193199	1.7571e-05
enriched	regulation of apoptotic process	4	0.100464	2.86519e-05
enriched	regulation of intracellular signal transduction	4	0.104328	3.16886e-05
enriched	regulation of programmed cell death	4	0.112056	4.03358e-05
enriched	regulation of cell death	4	0.11592	4.21189e-05
enriched	response to stimulus	4	0.11592	4.21189e-05
enriched	regulation of sprouting angiogenesis	4	0.117852	4.31012e-05
enriched	negative regulation of signal transduction	4	0.121716	4.52331e-05
enriched	regulation of smooth muscle cell differentiation	3	0.0289799	4.52331e-05
enriched	negative regulation of signaling	4	0.123648	4.63783e-05
enriched	miRNA mediated inhibition of translation	4	0.127512	4.71359e-05
enriched	negative regulation of translation	4	0.127512	4.71359e-05
enriched	regulation of translation	4	0.127512	4.71359e-05
enriched	regulation of RNA biosynthetic process	3	0.0328439	5.10846e-05
enriched	regulation of cellular process	5	0.370943	5.10846e-05
enriched	regulation of nucleic acid-templated transcription	3	0.0328439	5.10846e-05
enriched	regulation of transcription, DNA-templated	3	0.0328439	5.10846e-05
enriched	negative regulation of vascular smooth muscle cell proliferation	3	0.0347759	5.94639e-05
enriched	negative regulation of biosynthetic process	4	0.1449	6.56775e-05
enriched	positive regulation of muscle cell differentiation	3	0.0367079	6.66516e-05
enriched	negative regulation of cellular protein metabolic process	4	0.150696	7.23396e-05
enriched	negative regulation of immune system process	3	0.0386399	7.23396e-05
enriched	negative regulation of smooth muscle cell proliferation	3	0.0386399	7.23396e-05
enriched	negative regulation of protein metabolic process	4	0.156491	7.8514e-05
enriched	negative regulation of cell population proliferation	4	0.158423	7.85849e-05
enriched	signal transduction	3	0.0405719	7.85849e-05
enriched	gene silencing	5	0.446291	8.01432e-05
enriched	gene silencing by RNA	5	0.446291	8.01432e-05
enriched	gene silencing by miRNA	5	0.446291	8.01432e-05
enriched	negative regulation of cellular metabolic process	4	0.164219	8.01432e-05
enriched	posttranscriptional gene silencing	5	0.446291	8.01432e-05
enriched	posttranscriptional gene silencing by RNA	5	0.446291	8.01432e-05
enriched	regulation of gene expression, epigenetic	5	0.446291	8.01432e-05
enriched	cellular process	5	0.448223	8.02703e-05
enriched	positive regulation of protein modification process	3	0.0444359	8.4462e-05
enriched	regulation of angiogenesis	4	0.170015	8.4462e-05
enriched	negative regulation of gene expression	5	0.471406	9.24226e-05
enriched	posttranscriptional regulation of gene expression	5	0.469474	9.24226e-05
enriched	regulation of gene expression	5	0.471406	9.24226e-05
enriched	regulation of metabolic process	5	0.471406	9.24226e-05
enriched	chemical homeostasis	3	0.0482998	9.61933e-05
enriched	homeostatic process	3	0.0482998	9.61933e-05
enriched	regulation of immune system process	3	0.0482998	9.61933e-05
enriched	biological process	5	0.511978	0.000130774
enriched	regulation of muscle cell differentiation	3	0.0540958	0.000132289
enriched	regulation of cell migration	4	0.202859	0.000139918
enriched	regulation of cell motility	4	0.202859	0.000139918
enriched	regulation of locomotion	4	0.202859	0.000139918
enriched	positive regulation of apoptotic process	3	0.0618238	0.000184684
enriched	positive regulation of cell differentiation	3	0.0618238	0.000184684
enriched	negative regulation of fibroblast growth factor receptor signaling pathway	2	0.00772798	0.000189805
enriched	positive regulation of cardiac muscle cell apoptotic process	2	0.00772798	0.000189805
enriched	positive regulation of cell death	3	0.0656878	0.000209835
enriched	positive regulation of programmed cell death	3	0.0656878	0.000209835
enriched	negative regulation of calcium ion transport	2	0.00965997	0.000282824
enriched	negative regulation of chemotaxis	2	0.00965997	0.000282824
enriched	negative regulation of intracellular signal transduction	3	0.0734158	0.000282824
enriched	negative regulation of leukocyte activation	2	0.00965997	0.000282824
enriched	regulation of chemotaxis	2	0.00965997	0.000282824
enriched	regulation of fibroblast growth factor receptor signaling pathway	2	0.00965997	0.000282824
enriched	negative regulation of transport	3	0.0792117	0.000338431
enriched	regulation of calcium ion transport	2	0.011592	0.000409102
enriched	regulation of phosphorus metabolic process	3	0.0850077	0.000409102
enriched	negative regulation of cell activation	2	0.013524	0.000556406
enriched	negative regulation of transporter activity	2	0.013524	0.000556406
enriched	intracellular signal transduction	2	0.015456	0.000698201
enriched	negative regulation of DNA-binding transcription factor activity	2	0.015456	0.000698201
enriched	positive regulation of macromolecule biosynthetic process	2	0.015456	0.000698201
enriched	positive regulation of vascular smooth muscle cell differentiation	2	0.015456	0.000698201
enriched	regulation of endothelial cell differentiation	2	0.015456	0.000698201
enriched	cellular response to decreased oxygen levels	2	0.0173879	0.000829477
enriched	cellular response to hypoxia	2	0.0173879	0.000829477
enriched	cellular response to oxygen levels	2	0.0173879	0.000829477
enriched	negative regulation of ion transport	2	0.0173879	0.000829477
enriched	regulation of DNA-binding transcription factor activity	2	0.0173879	0.000829477
enriched	regulation of cell differentiation	3	0.112056	0.000829477
enriched	response to hypoxia	2	0.0173879	0.000829477
enriched	positive regulation of connective tissue replacement	2	0.0193199	0.00101423
enriched	regulation of cell activation	2	0.0193199	0.00101423
enriched	negative regulation of cell migration	3	0.129444	0.00116507
enriched	negative regulation of cell motility	3	0.129444	0.00116507
enriched	negative regulation of locomotion	3	0.129444	0.00116507
enriched	positive regulation of cellular biosynthetic process	2	0.0212519	0.00116507
enriched	regulation of epithelial cell differentiation	2	0.0212519	0.00116507
enriched	regulation of ion transport	2	0.0212519	0.00116507
enriched	negative regulation of cellular component movement	3	0.131376	0.00118217
enriched	positive regulation of tissue remodeling	2	0.0231839	0.00136988
enriched	negative regulation of cellular response to growth factor stimulus	2	0.0251159	0.00160214
enriched	positive regulation of cell development	2	0.0270479	0.00183247
enriched	regulation of tissue remodeling	2	0.0270479	0.00183247
enriched	negative regulation of lipid transport	2	0.0309119	0.00236802
enriched	regulation of lipid transport	2	0.0309119	0.00236802
enriched	positive regulation of phosphorylation	2	0.0425039	0.00445476
enriched	positive regulation of protein phosphorylation	2	0.0425039	0.00445476
enriched	positive regulation of intracellular signal transduction	2	0.0444359	0.00483132
enriched	positive regulation of sprouting angiogenesis	2	0.0463679	0.00521942
enriched	regulation of cellular component organization	2	0.0579598	0.00811551
enriched	cellular response to organic substance	2	0.0695518	0.0114953
enriched	negative regulation of inflammatory response	2	0.0695518	0.0114953
enriched	positive regulation of angiogenesis	2	0.0734158	0.0125884
enriched	regulation of cell cycle process	2	0.0734158	0.0125884
enriched	positive regulation of signal transduction	2	0.0772798	0.0137111
enriched	regulation of cell migration involved in sprouting angiogenesis	2	0.0772798	0.0137111
enriched	regulation of protein phosphorylation	2	0.0792117	0.014283
enriched	regulation of phosphorylation	2	0.0811437	0.0148616
enriched	negative regulation of sprouting angiogenesis	2	0.0830757	0.0153211
enriched	regulation of cell cycle	2	0.0830757	0.0153211
enriched	regulation of inflammatory response	2	0.0850077	0.0159089
enriched	positive regulation of cellular component movement	2	0.0927357	0.0186103
enriched	response to organic substance	2	0.0927357	0.0186103
enriched	regulation of endothelial cell proliferation	2	0.102396	0.022468
enriched	regulation of epithelial cell proliferation	2	0.10626	0.0239859
enriched	negative regulation of angiogenesis	2	0.119784	0.0301414
enriched	regulation of blood vessel endothelial cell migration	2	0.121716	0.030866
enriched	regulation of endothelial cell migration	2	0.133308	0.0366217
enriched	regulation of epithelial cell migration	2	0.13524	0.0373839
GO_-_Molecular_Function
Type	Name	Number of hits	Expected score	Adjusted p-value
enriched	RNA binding	5	0.457883	1.76863e-05
enriched	mRNA binding	5	0.457883	1.76863e-05
enriched	nucleic acid binding	5	0.457883	1.76863e-05
enriched	organic cyclic compound binding	5	0.457883	1.76863e-05
enriched	molecular function	5	0.48493	1.88968e-05

## Sheet: Table S7
Supplementary Table 7. Drug-kinase interaction Table
Kinases	Drugs
AKT1	UPROSERTIB
AKT1	GSK-690693
AKT1	MK-2206
AKT1	XL-418
AKT1	AZD-5363
AKT1	IPATASERTIB
AKT1	CENISERTIB
AKT1	CAPIVASERTIB
AKT1	BAY-1125976
AKT1	AFURESERTIB
AKT1	OMIPALISIB
AKT1	PERIFOSINE
AKT1	CHEMBL379218
AKT1	MIRANSERTIB
AKT1	A-443654
AKT1	MSC-2363318A
AKT1	LY-2780301
AKT1	MK-2201
AKT1	SR-13668
AKT1	NELFINAVIR
AKT1	EVEROLIMUS
AKT1	TRICIRIBINE PHOSPHATE
AKT1	RESVERATROL
AKT1	DABRAFENIB
AKT1	WITHAFERIN A
AKT1	GEDATOLISIB
AKT1	GIGANTOL
AKT1	CHEMBL225519
AKT1	CYC-116
AKT1	TRIFLUOPERAZINE
AKT1	GSK-269962A
AKT1	SOTRASTAURIN
AKT1	ONC-201
AKT1	APITOLISIB
AKT1	GAMBOGIC AMIDE
AKT1	RISPERIDONE
AKT1	FASUDIL
AKT1	CETUXIMAB
AKT1	CISPLATIN
AKT1	CHEMBL480356
AKT1	PACLITAXEL
AKT1	ENZASTAURIN
AKT1	CANERTINIB
AKT1	WORTMANNIN
AKT1	LY-294002
AKT1	EUPALININ A
AKT1	LAUROGUADINE
AKT1	CMX-2043
AKT1	BMS-754807
AKT1	ALPELISIB
AKT1	BARDOXOLONE METHYL
AKT1	5-METHOXYCANTHINONE
AKT1	PICTILISIB
AKT1	SORAFENIB
AKT1	CHEMBL257158
AKT1	CHEMBL258844
AKT1	ARCHEXIN
AKT1	LOVASTATIN
AKT1	TRICIRIBINE
AKT1	CANTHIN-6-ONE
AKT1	DOXORUBICIN
AKT1	SIROLIMUS
AKT1	NINTEDANIB
AKT1	VEMURAFENIB
AKT1	CI-1040
AKT1	CEP-11981
AKT1	CARBOPLATIN
AKT1	IRINOTECAN
AKT1	GEMCITABINE
AKT1	TEMSIROLIMUS
AKT1	TOPOTECAN
AKT1	ANDROGRAPHOLIDE
AKT1	CHEMBL1086397
MAPK3	MK-8353
MAPK3	RAVOXERTINIB
MAPK3	ULIXERTINIB
MAPK3	CHEMBL2088730
MAPK3	WITHAFERIN A
MAPK3	PRASTERONE
MAPK3	SPINASAPONIN A METHYL ESTER
MAPK3	WEDELOLACTONE
MAPK3	NITROGLYCERIN
MAPK3	ARISTOLACTONE
MAPK3	CHEMBL389685
MAPK3	GAMBOGIC ACID
MAPK3	MADOLIN T
MAPK3	QUERCETIN
MAPK3	XANTHOHUMOL
MAPK3	CHEMBL2333543
MAPK3	CHEMBL2333548
MAPK3	CHEMBL2088731
MAPK3	ARISTOYUNNOLIN A
MAPK3	PESUDOGINSENOSIDE RP1 METHYL ESTER
MAPK3	COMBRETASTATIN A4
MAPK3	ETOPOSIDE
MAPK3	VOLVALERENAL D
MAPK3	GAMBOGIC AMIDE
MAPK3	CIMIRACEMATE A
MAPK3	YUANHUADINE
MAPK3	CHEMBL35482
MAPK3	OPHIOBOLIN O
MAPK3	PHENETHYLISOTHIOCYANATE
MAPK3	ANDROSTANOLONE
MAPK3	MADOLIN A
MAPK3	SORAFENIB
MAPK3	CYCLOPHOSPHAMIDE
MAPK3	CHEMBL329785
MAPK3	CHEMBL2063681
MAPK3	DEMETHYLWEDELOLACTONE
MAPK3	MADOLIN U
MAPK3	CHEMBL2063687
MAPK3	CHEMBL269881
MAPK3	CHEMBL29197
MTOR	DACTOLISIB
MTOR	SAMOTOLISIB
MTOR	VISTUSERTIB
MTOR	TEMSIROLIMUS
MTOR	BERZOSERTIB
MTOR	PI-103
MTOR	PIMECROLIMUS
MTOR	SAPANISERTIB
MTOR	METFORMIN
MTOR	PF-04691502
MTOR	APITOLISIB
MTOR	RG-7603
MTOR	EVEROLIMUS
MTOR	GEDATOLISIB
MTOR	SIROLIMUS
MTOR	DS-7423
MTOR	PANULISIB
MTOR	VOXTALISIB
MTOR	RIDAFOROLIMUS
MTOR	SERABELISIB
MTOR	CC-223
MTOR	AZD-8055
MTOR	CHEMBL561708
MTOR	WORTMANNIN
MTOR	PALOMID-529
MTOR	VS-5584
MTOR	PKI-179
MTOR	OMIPALISIB
MTOR	INFIGRATINIB
MTOR	BGT-226
MTOR	ALPELISIB
MTOR	PWT-33587
MTOR	BGT-226
MTOR	DS-3078A
MTOR	BIMIRALISIB
MTOR	OSI-027
MTOR	CC-115
MTOR	PWT-33579
MTOR	SF-1126
MTOR	AZD-2014
MTOR	COPANLISIB
MTOR	IFENPRODIL
MTOR	CHEMBL1255834
MTOR	CHEMBL602127
MTOR	ROTENONE
MTOR	CHEMBL527620
MTOR	YUANHUADINE
MTOR	CATECHOL
MTOR	LESTAURTINIB
MTOR	CHEMBL597874
MTOR	CHEMBL303958
MTOR	DEQUALINIUM
MTOR	TG100-115
MTOR	PHENANTHROLINE
MTOR	MAPROTILINE
MTOR	CHEMBL605077
MTOR	FENRETINIDE
MTOR	WIN-552122
MTOR	PENTAMIDINE ISETHIONATE
MTOR	GOSSYPOL
MTOR	ISTIRATUMAB
MTOR	PROPAFENONE
MTOR	CHEMBL587620
MTOR	PERPHENAZINE
MTOR	CHEMBL528807
MTOR	BISLEUCONOTHINE A
MTOR	CALCIMYCIN
MTOR	TERFENADINE
MTOR	CHEMBL578420
MTOR	GLASDEGIB
MTOR	ZOTAROLIMUS
MTOR	PYRROLIDINE DITHIOCARBAMATE
MTOR	CHEMBL601364
MTOR	OLEOYL DOPAMINE
MTOR	CHEMBL591618
MTOR	CAMPTOTHECIN
MTOR	DISULFIRAM
MTOR	CANERTINIB
MTOR	PAROXETINE
MTOR	TYRPHOSTIN A9
MTOR	PAZOPANIB
MTOR	ZOLANTIDINE
MTOR	THAPSIGARGIN
MTOR	CHEMBL600334
MTOR	SALIRASIB
MTOR	VANOXERINE
MTOR	CAFFEIC ACID PHENETHYL ESTER
MTOR	PHENETHYLISOTHIOCYANATE
MTOR	CANTHARIDIC_ACID
MTOR	CHEMBL569864
MTOR	(R,S)-INDATRALINE
MTOR	DIPHENYLENEIODONIUM
MTOR	LY-294002
MTOR	EMETINE
MTOR	ME-344
MTOR	CHEMBL24983
MTOR	VANDETANIB
MTOR	CHEMBL599088
MTOR	HALOPERIDOL
MTOR	CHEMBL429095
MTOR	DOXAZOSIN
MTOR	BUTACLAMOL
MTOR	CHEMBL2348411
MTOR	IDARUBICIN
MTOR	RITANSERIN
MTOR	LOPERAMIDE
MTOR	NICLOSAMIDE
MTOR	GR-127935
MTOR	MIFEPRISTONE
MTOR	CHEMBL195350
MTOR	METFORMIN HYDROCHLORIDE
MTOR	ISOPROTERENOL
MTOR	EPINEPHRINE
MTOR	CHEMBL582278
MTOR	TANESPIMYCIN
MTOR	CAPIVASERTIB
MTOR	CHEMBL596380
MTOR	QUINACRINE
MTOR	NICARDIPINE
MTOR	SU-9516
MTOR	TRIFLUPERIDOL
MTOR	EBASTINE
MTOR	CHEMBL568150
MTOR	MIBEFRADIL
MTOR	CGS-15943
MTOR	AMSACRINE
MTOR	AMIODARONE
MTOR	CHEMBL445102
MTOR	IDAZOXAN
MTOR	CHEMBL528712
MTOR	PIMOZIDE
NTRK2	AZD-7451
NTRK2	HESPERADIN
NTRK2	ALTIRATINIB
NTRK2	MK-2461
NTRK2	CEP-2563
NTRK2	LAROTRECTINIB
NTRK2	PLX-7486
NTRK2	AZD-6918
NTRK2	LESTAURTINIB
NTRK2	SELITRECTINIB
NTRK2	CEP-11981
NTRK2	ENTRECTINIB
NTRK2	REPOTRECTINIB
NTRK2	CHEMBL546797
NTRK2	GW441756X
NTRK2	PILOCARPINE
NTRK2	PD-0166285
NTRK2	DOVITINIB
NTRK2	SORAFENIB
NTRK2	GAMBOGIC AMIDE
NTRK2	METHADONE
NTRK2	SNS-314
NTRK2	LAUROGUADINE
NTRK2	LINIFANIB
NTRK2	LITHIUM
NTRK2	CORTICOTROPIN
NTRK2	RG-1530
NTRK2	BMS-754807
NTRK2	DOXORUBICIN
NTRK2	PF-00562271
NTRK2	TOZASERTIB
NTRK2	GW632580X
NTRK2	SP-600125
NTRK2	JNJ-7706621
NTRK2	DORAMAPIMOD
NTRK2	CHEMBL202721
NTRK2	CLOZAPINE
NTRK2	SB-202190
NTRK2	CISPLATIN
NTRK2	ALISERTIB
NTRK2	AST-487
NTRK2	ILORASERTIB
NTRK2	DITIOCARB
NTRK2	CENISERTIB
NTRK2	R-406
GSK3B	LITHIUM CARBONATE
GSK3B	CHEMBL1236539
GSK3B	BX-795
GSK3B	AT-9283
GSK3B	TIDEGLUSIB
GSK3B	LITHIUM
GSK3B	VORUCICLIB
GSK3B	CHIR-99021
GSK3B	AZD-1080
GSK3B	LY-2090314
GSK3B	RGB-286638
GSK3B	LITHIUM CITRATE
GSK3B	CHEMBL322970
GSK3B	ALSTERPAULLONE
GSK3B	KENPAULLONE
GSK3B	ISOGRANULATIMIDE
GSK3B	CHEMBL449063
GSK3B	CEP-11981
GSK3B	PF-00562271
GSK3B	OLEANOLIC_ACID
GSK3B	CITALOPRAM
GSK3B	SR-13668
GSK3B	CHEMBL1081326
GSK3B	SOTRASTAURIN
GSK3B	MANZAMINE A
GSK3B	JNJ-7706621
GSK3B	CHEMBL588859
GSK3B	SB-216763
GSK3B	GW441756X
GSK3B	CI-1040
GSK3B	BETULINIC ACID
GSK3B	BETA-SITOSTEROL
GSK3B	PALINURIN
GSK3B	SB-203580
GSK3B	GW843682X
GSK3B	CHEMBL541400
GSK3B	GO-6976
GSK3B	CHEMBL379975
GSK3B	CHEMBL546797
GSK3B	CYC-116
GSK3B	CHEMBL259850
GSK3B	SP-600125
GSK3B	CHEMBL225519
GSK3B	RG-1530
GSK3B	FLUOXETINE
GSK3B	BMS-387032
GSK3B	CHEMBL1276446
GSK3B	AZAKENPAULLONE
GSK3B	GSK-269962A
GSK3B	URSOLIC ACID
GSK3B	PALBINONE
GSK3B	SITOGLUSIDE
ATR	CERALASERTIB
ATR	BERZOSERTIB
ATR	DACTOLISIB
ATR	CISPLATIN
ATR	OLAPARIB
ATR	2X-121
ATR	VELIPARIB
ATR	RUCAPARIB
ATR	NIRAPARIB
NTRK1	CHEMBL1908395
NTRK1	MILCICLIB
NTRK1	CEP-11981
NTRK1	LESTAURTINIB
NTRK1	HESPERADIN
NTRK1	PLX-7486
NTRK1	AZD-6918
NTRK1	SITRAVATINIB
NTRK1	REGORAFENIB
NTRK1	LAROTRECTINIB
NTRK1	ALTIRATINIB
NTRK1	SELITRECTINIB
NTRK1	IMATINIB
NTRK1	CEP-2563
NTRK1	GILTERITINIB
NTRK1	MK-2461
NTRK1	PEGCANTRATINIB
NTRK1	AZD-7451
NTRK1	ENTRECTINIB
NTRK1	REPOTRECTINIB
NTRK1	GW632580X
NTRK1	PF-00562271
NTRK1	DEXAMETHASONE
NTRK1	GAMBOGIC ACID
NTRK1	GW441756X
NTRK1	SURAMIN
NTRK1	SP-600125
NTRK1	PILOCARPINE
NTRK1	BMS-754807
NTRK1	STREPTOZOCIN
NTRK1	ASPIRIN
NTRK1	THYROXINE
NTRK1	APAZIQUONE
NTRK1	PRASUGREL
NTRK1	PD-0166285
NTRK1	CYCLOPHOSPHAMIDE
NTRK1	ENMD-2076
NTRK1	CRIZOTINIB
NTRK1	GW843682X
NTRK1	TAVILERMIDE
NTRK1	TAMOXIFEN
NTRK1	AST-487
NTRK1	TOZASERTIB
NTRK1	ANDROSTANOLONE
NTRK1	WORTMANNIN
NTRK1	ACETYLCYSTEINE
NTRK1	DOVITINIB
NTRK1	ILORASERTIB
NTRK1	SORAFENIB
NTRK1	PHENYLEPHRINE
NTRK1	ALISERTIB
NTRK1	PYRIDOXINE
NTRK1	GAMBOGIC AMIDE
NTRK1	METHOTREXATE
NTRK1	RG-1530
NTRK1	CHEMBL546797
NTRK1	RADICICOL
SRC	VANDETANIB
SRC	PD-0166285
SRC	NINTEDANIB
SRC	KX2-361
SRC	IBRUTINIB
SRC	DASATINIB
SRC	ILORASERTIB
SRC	SARACATINIB
SRC	DORSOMORPHIN
SRC	ACALABRUTINIB
SRC	KX2-391
SRC	AZM-475271
SRC	BOSUTINIB
SRC	PONATINIB
SRC	ENMD-981693
SRC	ENMD-2076
SRC	XL-228
SRC	HESPERADIN
SRC	AZD-0424
SRC	TG100-801
SRC	BALAMAPIMOD
SRC	JNJ-26483327
SRC	ENTRECTINIB
SRC	CLOZAPINE
SRC	GW441756X
SRC	GEMCITABINE
SRC	MLN-8054
SRC	PF-00562271
SRC	R-406
SRC	ALISERTIB
SRC	CEDIRANIB
SRC	OSI-632
SRC	MASITINIB
SRC	DORAMAPIMOD
SRC	GW843682X
SRC	PACLITAXEL
SRC	RG-1530
SRC	CINNAMTANNIN B1
SRC	SELUMETINIB
SRC	LINIFANIB
SRC	TAE-684
SRC	GW459057A
SRC	CYC-116
SRC	CERITINIB
SRC	CRIZOTINIB
SRC	KENPAULLONE
SRC	CHEMBL406845
SRC	CRENOLANIB
SRC	ANLOTINIB
SRC	CENISERTIB
SRC	CHEMBL230686
SRC	DOXORUBICIN
SRC	LAPATINIB
SRC	TRAMETINIB
SRC	DOVITINIB
SRC	CHEMBL219557
SRC	GW559768X
SRC	CISPLATIN
SRC	ALSTERPAULLONE
SRC	TOZASERTIB
ERBB4	PELITINIB
ERBB4	JNJ-26483327
ERBB4	IBRUTINIB
ERBB4	DACOMITINIB
ERBB4	TUCATINIB
ERBB4	AC-480
ERBB4	ALLITINIB
ERBB4	AFATINIB
ERBB4	GEFITINIB
ERBB4	AEE-788
ERBB4	POZIOTINIB
ERBB4	BMS-690514
ERBB4	OSIMERTINIB MESYLATE
ERBB4	AFATINIB DIMALEATE
ERBB4	VANDETANIB
ERBB4	CANERTINIB DIHYDROCHLORIDE
ERBB4	ACALABRUTINIB
ERBB4	PALIPERIDONE
ERBB4	SB-220025
ERBB4	TAE-684
ERBB4	ALISERTIB
ERBB4	LAPATINIB
ERBB4	R-406
ERBB4	AZD-1152-HQPA
ERBB4	ERLOTINIB
ERBB4	DASATINIB
ERBB4	RG-1530
ERBB4	CURCUMIN
ERBB4	CEDIRANIB
ERBB4	TAK-715
ERBB4	CHEMBL578061
ERBB4	DIMETHYLCURCUMIN
ERBB4	SP-600125
ERBB4	ILORASERTIB
ERBB4	CETUXIMAB
ERBB4	METHYLCURCUMIN
ERBB4	CENISERTIB
ERBB4	LAUROGUADINE
JAK3	AT-9283
JAK3	PACRITINIB
JAK3	NS-018
JAK3	SOLCITINIB
JAK3	ACALABRUTINIB
JAK3	OCLACITINIB
JAK3	RUXOLITINIB
JAK3	BREPOCITINIB
JAK3	IBRUTINIB
JAK3	UPADACITINIB
JAK3	PEFICITINIB
JAK3	CERDULATINIB
JAK3	R-333
JAK3	AZD-1480
JAK3	MOMELOTINIB
JAK3	TOFACITINIB CITRATE
JAK3	POSELTINIB
JAK3	GANDOTINIB
JAK3	TRICETAMIDE
JAK3	FEDRATINIB
JAK3	BMS-911543
JAK3	TOFACITINIB
JAK3	WHI-P131
JAK3	R-348
JAK3	XELJANZ
JAK3	PF-06651600
JAK3	ABIVERTINIB
JAK3	DELGOCITINIB
JAK3	XL-019
JAK3	DECERNOTINIB
JAK3	BARICITINIB
JAK3	CHEMBL2062804
JAK3	FILGOTINIB
JAK3	CENISERTIB
JAK3	CYC-116
JAK3	ENTRECTINIB
JAK3	CHEMBL1997335
JAK3	SOTRASTAURIN
JAK3	JNJ-7706621
JAK3	CHEMBL225519
JAK3	R-406
JAK3	TASOCITINIB
JAK3	GW843682X
JAK3	PF-00562271
JAK3	LAUROGUADINE
JAK3	GO-6976
JAK3	ATEZOLIZUMAB
JAK3	RG-1530
JAK3	ADAVOSERTIB
JAK3	CHEMBL379975
JAK3	TAE-684
JAK3	PD-0166285
FYN	TG100-801
FYN	BOSUTINIB
FYN	ACALABRUTINIB
FYN	XL-228
FYN	JNJ-26483327
FYN	DASATINIB
FYN	ILORASERTIB
FYN	PEXMETINIB
FYN	IBRUTINIB
FYN	NINTEDANIB
FYN	ENMD-981693
FYN	HESPERADIN
FYN	AST-487
FYN	CHEMBL546797
FYN	DOVITINIB
FYN	ADAVOSERTIB
FYN	PD-0166285
FYN	TOZASERTIB
FYN	CHEMBL202721
FYN	R-406
FYN	CYC-116
FYN	TAE-684
FYN	ALDESLEUKIN
FYN	CHEMBL406845
FYN	PF-00562271
FYN	AZAKENPAULLONE
FYN	VANDETANIB
FYN	KENPAULLONE
FYN	RG-1530
FYN	ENTRECTINIB
FYN	CEDIRANIB
FYN	ENMD-2076
FYN	CHEMBL379975
FYN	CENISERTIB
FYN	PAZOPANIB
FYN	BARASERTIB
FYN	OSI-632
PTK2	PF-00562271
PTK2	GSK-2256098
PTK2	VS-4718
PTK2	CEP-37440
PTK2	ENMD-2076
PTK2	DEFACTINIB
PTK2	HESPERADIN
PTK2	BI-853520
PTK2	MASITINIB
PTK2	SNS-314
PTK2	CHEMBL456559
PTK2	LINIFANIB
PTK2	GW843682X
PTK2	CHEMBL2333445
PTK2	PD-0166285
PTK2	ALISERTIB
PTK2	RG-1530
PTK2	DEFACTINIB HYDROCHLORIDE
PTK2	ENTRECTINIB
PTK2	PAZOPANIB
PTK2	ADAVOSERTIB
PTK2	ILORASERTIB
PTK2	R-406
PTK2	CHEMBL1997335
PTK2	CHLORPYRAMIN HYDROCHLORIDE
PTK2	MLN-8054
LRRK2	R-406
LRRK2	TAE-684
LRRK2	VANDETANIB
LRRK2	DOVITINIB
LRRK2	CHEMBL225519
LRRK2	FASUDIL
LRRK2	RG-1530
LRRK2	PALBOCICLIB
LRRK2	PICTILISIB
LRRK2	CENISERTIB
LRRK2	AST-487
LRRK2	TOZASERTIB
LRRK2	CHEMBL2204495
LRRK2	DACTOLISIB
LRRK2	ALISERTIB
LRRK2	ILORASERTIB
LRRK2	PF-00562271
LRRK2	CHEMBL1997335
LRRK2	CHEMBL379975
LRRK2	JNJ-7706621
LRRK2	ADAVOSERTIB
LRRK2	PD-0166285
LRRK2	ENTRECTINIB
LRRK2	SOTRASTAURIN
EIF2AK2	BCG VACCINE
PGK1	LAMIVUDINE
ROCK2	NETARSUDIL
ROCK2	AMA0076
ROCK2	SAR-407899
ROCK2	AT-13148
ROCK2	Y-39983
ROCK2	DE-104
ROCK2	VEROSUDIL
ROCK2	FASUDIL
ROCK2	LAUROGUADINE
ROCK2	Y-27632
ROCK2	TAE-684
ROCK2	KENPAULLONE
ROCK2	CHEMBL365617
ROCK2	SP-600125
ROCK2	JNJ-7706621
ROCK2	DOVITINIB
ROCK2	GW441756X
ROCK2	ALSTERPAULLONE
ROCK2	PALBOCICLIB
ROCK2	AST-487
ROCK2	SNS-314
ROCK2	LINIFANIB
ROCK2	GO-6976
ROCK2	CYC-116
ROCK2	VANDETANIB
ROCK2	CHEMBL2005186
ROCK2	ILORASERTIB
ROCK2	CHEMBL202721
ROCK2	PH-797804
ROCK2	CHEMBL541400
ROCK2	THROMBIN
ROCK2	PF-00562271
ROCK2	CHEMBL225519
ROCK2	CENISERTIB
ROCK2	PROGESTERONE
TBK1	AMLEXANOX
TBK1	ENTRECTINIB
TBK1	CYC-116
TBK1	R-406
TBK1	ADAVOSERTIB
TBK1	TAE-684
TBK1	PF-00562271
TBK1	CHEMBL1997335
TBK1	CENISERTIB
MUSK	HESPERADIN
GSK3A	VORUCICLIB
GSK3A	LITHIUM CARBONATE
GSK3A	LITHIUM CITRATE
GSK3A	CHEMBL322970
GSK3A	CHIR-99021
GSK3A	AZD-1080
GSK3A	LY-2090314
GSK3A	RG-1530
GSK3A	SOTRASTAURIN
GSK3A	CHEMBL588859
GSK3A	GSK-269962A
GSK3A	CHEMBL225519
GSK3A	R-406
GSK3A	CYC-116
GSK3A	AZAKENPAULLONE
GSK3A	CHEMBL1276446
GSK3A	BMS-387032
GSK3A	CHEMBL379975
GSK3A	JNJ-7706621
GSK3A	CHEMBL546797
GSK3A	SB-220025
GSK3A	CHEMBL259850
GSK3A	PF-00562271
GSK3A	TIDEGLUSIB
GSK3A	SP-600125
GSK3A	GO-6976
GSK3A	KENPAULLONE
GSK3A	CHEMBL541400
CDK5	AT-7519
CDK5	VORUCICLIB
CDK5	RGB-286638
CDK5	RONICICLIB
CDK5	ZOTIRACICLIB
CDK5	DINACICLIB
CDK5	OLOMOUCINE
CDK5	AZD-5438
CDK5	SELICICLIB
CDK5	MILCICLIB
CDK5	ALVOCIDIB
CDK5	PHA-793887
CDK5	CHEMBL1276446
CDK5	CHEMBL259850
CDK5	SP-600125
CDK5	ALSTERPAULLONE
CDK5	GW441756X
CDK5	PALBOCICLIB
CDK5	CHEMBL322970
CDK5	CHEMBL1406948
CDK5	AZD-1080
CDK5	CHEMBL541400
CDK5	BMS-387032
CDK5	JNJ-7706621
CDK5	ADAVOSERTIB
CDK5	PF-00562271
CDK5	CHEMBL406845
CDK5	TAE-684
CDK5	CHEMBL261692
CDK5	KENPAULLONE
CDK5	CYC-116
CDK5	CENISERTIB
CDK5	FASUDIL
CDK5	HAEMATOXYLIN
CDK5	RG-1530
CDK5	(RS)-ROSCOVITINE
CDK5	CHEMBL1997335
CDK5	CHEMBL379975
CDK5	CHEMBL300389
CDK5	GO-6976
CDK5	CHEMBL225519
CDK5	SOTRASTAURIN
CDK5	PURPUROGALLIN
CDK5	R-406
CDK5	LY-2090314
EPHA4	VANDETANIB
HIPK2	CHEMBL541400
HIPK2	SP-600125
HIPK2	GSK-269962A
HIPK2	CYC-116
HIPK2	VADIMEZAN
HIPK2	LINIFANIB
HIPK2	SORAFENIB
HIPK2	ILORASERTIB
HIPK2	CHEMBL225519
HIPK2	GW441756X
HIPK2	CHEMBL379975
HIPK2	PF-00562271
HIPK2	R-406
HIPK2	PI-103
HIPK2	CENISERTIB
HIPK2	ENTRECTINIB
EPHB1	VANDETANIB
EPHB1	HESPERADIN
EPHB1	PROGESTERONE
RIPK1	NECROSTATIN
RIPK1	PONATINIB
RIPK1	RESVERATROL
PIKFYVE	APILIMOD

## Sheet: Table S8
Clinical trial ID	Title	Conditions	Interventions	Phase	Status
NCT01414426	Vandetanib in Preventing Head and Neck Cancer in Patients With Precancerous Head and Neck Lesions	Lip and Oral Cavity Squamous Cell Carcinoma|Oral Cavity Verrucous Carcinoma|Precancerous Condition	vandetanib	Phase 2	Completed
NCT00514046	Vandetanib to Treat Children and Adolescents With Medullary Thyroid Cancer	Medullary Thyroid Carcinoma|Multiple Endocrine Neoplasia Type 2A|Multiple Endocrine Neoplasia Type 2B	Vandetanib	Phase 1/Phase 2	Completed
NCT01823068	Vandetanib in Advanced NSCLC With RET Rearrangement	Non Small Cell Lung Cancer	Vandetanib	Phase 2	Completed
NCT01945762	Observational Study to Evaluate Vandetanib in RET -/+ Patients With Metastatic Medullary Thyroid Cancer	Symptomatic, Aggressive, Sporadic, Unresectable, Locally|Advanced/Metastatic Medullary Thyroid Cancer (MTC)	Vandetanib 300 mg	NULL	Completed
NCT02015065	Phase II Trial of Vandetanib in Children and Adults With Wild-Type Gastrointestinal Stromal Tumors	GIST	Vandetanib	Phase 2	Completed
NCT00098345	Efficacy and Tolerability of ZD6474 in Patients With Thyroid Cancer	Thyroid Cancer	ZD6474 (vandetanib)	Phase 2	Completed
NCT00358956	A Study To Assess ZD6474 (ZACTIMA™) Monotherapy In Locally Advanced or Metastatic Hereditary Medullary Thyroid Cancer	Thyroid Cancer	ZD6474 (vandetanib)	Phase 2	Completed
NCT00872989	S0904: Docetaxel With or Without Vandetanib in Treating Patients With Persistent or Recurrent Ovarian Epithelial Cancer, Fallopian Tube Cancer, or Primary Peritoneal Cancer	Fallopian Tube Cancer|Ovarian Cancer|Primary Peritoneal Cavity Cancer	vandetanib	Phase 2	Completed
NCT01661179	Evaluate the Safety and Tolerability of Vandetanib in Japanese Patients With Medullary Thyroid Carcinoma	Unresectable Locally Advanced or Metastatic, Medullary Thyroid Carcinoma	Vandetanib 300mg	Phase 1/Phase 2	Completed
NCT00312377	ZACTIMA (an Anti-EGFR / Anti-VEGF Agent) Combined With Docetaxel Compared to Docetaxel in Non-small Cell Lung Cancer	Non-small Cell Lung Cancer|Lung Cancer	Vandetanib	Phase 3	Completed
NCT00503711	Phase I Chinese PK	Advanced Solid, Malignant Tumors	Vandetanib 300 mg	Phase 1	Completed
NCT00681798	Dose Escalation Study With Zactima and Chemotherapy in Metastatic Pancreas Carcinoma	Pancreatic Cancer	Vandetanib	Phase 1	Completed
NCT01544140	Study in Healthy Volunteers to Assess the Pharmacokinetics of Midazolam Administered Alone and in Combination With Vandetanib	Healthy Volunteers	vandetanib	Phase 1	Completed
NCT01551615	A Phase I Study to Assess the Pharmacokinetics of Metformin When Administered Alone and in Combination With Vandetanib	Healthy	Vandetanib 800 mg	Phase 1	Completed
NCT01561781	Study in Healthy Volunteers to Assess the Pharmacokinetics (PK) of Digoxin Administered Alone and in Combination With Vandetanib	Healthy Volunteers	Vandetanib	Phase 1	Completed
NCT00034918	This Study is to Assess the Efficacy and Safety of ZD6474 in Subjects With Metastatic Breast Cancer	Breast Neoplasms|Metastases, Neoplasm	ZD6474	Phase 2	Completed
NCT00066313	ZD6474 in Treating Patients With Small Cell Lung Cancer	Lung Cancer	vandetanib	Phase 2	Completed
NCT00821080	Vandetanib and Sirolimus in Patients With Recurrent Glioblastoma	Glioblastoma	Vandetanib	Phase 1	Completed
NCT00410189	BATTLE Program: ZD6474 in Previously Treated Subjects With NSCLC	Lung Cancer	ZD6474	Phase 2	Completed
NCT00551096	Gemcitabine/Capecitabine/ZD6474 in Advanced Solid Tumors	Malignant Solid Tumour|Biliary Cancer|Pancreatic Cancer	ZD6474	Phase 1	Completed
NCT00822887	Dose Escalation Study of Vandetanib With Hypofractionated Stereotactic Radiotherapy in Recurrent Malignant Gliomas	Malignant Gliomas	Vandetanib	Phase 1	Completed
NCT00472017	Vandetanib and Radiation Therapy in Treating Young Patients With Newly Diagnosed Diffuse Brainstem Glioma	Brain and Central Nervous System Tumors	vandetanib	Phase 1	Completed
NCT00734890	Vandetanib and Bevacizumab in Treating Patients With Advanced Solid Tumors or Lymphoma	Lung Cancer|Lymphoma|Lymphoproliferative Disorder|Small Intestine Cancer|Unspecified Adult Solid Tumor, Protocol Specific	vandetanib	Phase 1	Completed
